# Supplementary material for: Electrical conductivity of melts: implications for conductivity anomalies in the Earth's mantle
Source: Natl Sci Rev. 2021 Apr 12;8(11):nwab064. doi: 10.1093/nsr/nwab064 (PMC8644999; doi:10.1093/nsr/nwab064)
Supplement: nwab064_Supplemental_File [file nwab064_supplemental_file.zip]

Archive with 1 entries (1 files):
- Supplementary-2020-1800.xlsx
