# Supplementary material for: Electrical conductivity of melts: implications for conductivity anomalies in the Earth's mantle
Source: Natl Sci Rev. 2021 Apr 12;8(11):nwab064. doi: 10.1093/nsr/nwab064 (PMC8644999; doi:10.1093/nsr/nwab064)
Supplement: nwab064_Supplemental_File [file nwab064_supplemental_file.zip › Supplementary-2020-1800.xlsx]

## Sheet: Conductivity of Silicate Melts
Basalt
Tyburczy, J. A., & Waff, H. S. (1983). Electrical conductivity of molten basalt and andesite to 25 kilobars pressure: Geophysical significance and implications for charge transport and melt structure. Journal of Geophysical Research: Solid Earth, 88(B3), 2413-2430.
tholeiite	σ =	σ0*exp(-(E+PΔV)/RT)
1200–1400 C			0.43 GPa		0,85 GPa		1.28 GPa		1.7 GPa		HT-1	SiO2	Na2O+K2O	NBO/T
0–2.5 GPa		dry tholeiite melt		dry tholeiite melt		dry tholeiite melt		dry tholeiite melt			tholeiite	51.2	2.98	0.894
T (K)	1000/T	log(σ)	σ(S/m)	log(σ)	σ(S/m)	log(σ)	σ(S/m)	log(σ)	σ(S/m)
1300	0.769231	-0.418937	0.381121	-0.496564	0.31874	-0.595898	0.253572	-0.594885	0.254164		σ =	σ0*exp(-(E+PΔV)/RT)
1400	0.714286	-0.0283542	0.936798	-0.100437	0.79353	-0.172445	0.672287	-0.171505	0.673744			σ0 (S/m)	E (kJ/mol)	ΔV (cm3/mol)	lnσ0 (S/m)
1500	0.666667	0.310151	2.04245	0.242874	1.74934	0.194547	1.56512	0.195424	1.56828		0-0.9 GPa	112000	134	4.6	11.6263
1600	0.625	0.606342	4.03964	0.54327	3.49358	0.515665	3.27842	0.516488	3.28464		0.9-2 GPa	215000	147.8	-0.06	12.2784
1700	0.588235	0.867688	7.37374	0.808326	6.4317	0.799005	6.29513	0.799779	6.30636
1800	0.555556	1.1	12.5891	1.04393	11.0645	1.05086	11.2425	1.05159	11.2614
1900	0.526316	1.30785	20.3165	1.25474	17.9778	1.27621	18.889	1.2769	18.9191
Scarlato, P., Poe, B. T., Freda, C., & Gaeta, M. (2004). High‐pressure and high‐temperature measurements of electrical conductivity in basaltic rocks from Mount Etna, Sicily, Italy. Journal of Geophysical Research: Solid Earth, 109(B2).
lava	σ =	σ0*exp(-E/RT)
400–800 C			0.9 GPa
0.9 GPa		dry basaltic melt			italy	SiO2	Na2O+K2O	NBO/T	E(kJ/mol)	lnσ0 (S/m)
T (K)	1000/T	log(σ)	σ(S/m)		basalt melt	47.08	5.53	0.827	79.1179	5.73334
600	1.66667	-4.39773	4.00195e-05
700	1.42857	-3.41377	0.00038568
800	1.25	-2.67581	0.00210957
900	1.11111	-2.10183	0.00790983
1000	1	-1.64265	0.0227691
1100	0.909091	-1.26696	0.0540802
1200	0.833333	-0.953885	0.111203
Gaillard, F., & Marziano, G. I. (2005). Electrical conductivity of magma in the course of crystallization controlled by their residual liquid composition. Journal of Geophysical Research: Solid Earth, 110(B6).
silicate melt	σ =	σ0*exp(-E/RT)
1361–1623 K			0 GPa						σ =	σ0*exp(-E/RT)
1 atm		dry basalt melt				SiO2	Na2O+K2O	NBO/T	E(kJ/mol)	lnσ0 (S/m)
T (K)	1000/T	log(σ)	σ(S/m)		basalt melt	54.81	4.87	0.42	122.087	9.56176
1200	0.833333	-1.16157	0.0689332		andesite melt	59.6	7	0.505	82.3023	6.85889
1300	0.769231	-0.752788	0.17669		dacite melt	65.38	7.66	0.307	42.6519	4.16188
1400	0.714286	-0.402401	0.395912
1500	0.666667	-0.0987333	0.796648
1600	0.625	0.166976	1.46885
1700	0.588235	0.401426	2.52015
1773	0.564016	0.555874	3.59645
Poe, B. T., Romano, C., Varchi, V., Misiti, V., & Scarlato, P. (2008). Electrical conductivity of a phonotephrite from Mt. Vesuvius: The importance of chemical composition on the electrical conductivity of silicate melts. Chemical Geology, 256(3-4), 193-202.
Phonotephrite	σ =	σ0*exp(-E/RT)
400–800 C			0.9 GPa
0.9 GPa		dry Phonotephrite melt			Vesuvius	SiO2	Na2O+K2O	NBO/T	E(kJ/mol)	lnσ0 (S/m)
T (K)	1000/T	log(σ)	σ(S/m)		Phonotephrite	48.6	10.36	0.521	67.9142	3.59086
600	1.66667	-4.35284	4.43769e-05	-10.0228
700	1.42857	-3.50822	0.000310296	-8.07798
800	1.25	-2.87476	0.00133426	-6.61938
900	1.11111	-2.38207	0.00414891	-5.48491
1000	1	-1.98791	0.0102823	-4.57733
1100	0.909091	-1.66542	0.0216063	-3.83477
1200	0.833333	-1.39668	0.0401165	-3.21597
Pommier, A., Gaillard, F., Pichavant, M., & Scaillet, B. (2008). Laboratory measurements of electrical conductivities of hydrous and dry Mount Vesuvius melts under pressure. Journal of Geophysical Research: Solid Earth, 113(B5).
0-5.6 wt.% H2O
400-1300 C			dry Tephrite			dry Phonotephrite		3.5 wt.% H2O		wet Phonotephrite
0-0.4 GPa			0.2 GPa			0.2 GPa				0.2 GPa			H2O effect	0.2 GPa，1573 K
T (K)	1000/T	log(σ)	σ(S/m)	T (K)	1000/T	log(σ)	σ(S/m)	T (K)	1000/T	log(σ)	σ(S/m)		wet Phonotephrite
600	1.66667	-5.61034	2.45277e-06	600	1.66667	-5.31731	4.81606e-06	600	1.66667	-5.93261	1.16785e-06		H2O(wt.%)	log(σ)	σ(S/m)
700	1.42857	-4.5607	2.74981e-05	700	1.42857	-4.1234	7.52665e-05	700	1.42857	-4.27855	5.26565e-05		0	0.29841	1.98799
800	1.25	-3.77346	0.000168476	800	1.25	-3.22797	0.000591608	800	1.25	-3.038	0.000916218		3.5	0.69689	4.9761
914	1.09409	-3.08614	0.000820087	1034	0.967118	-1.80948	0.0155069	926	1.07991	-1.8564	0.0139187
914	1.09409	-3.0864	0.000819593	1034	0.967118	-1.80991	0.0154915	926	1.07991	-1.85062	0.0141051
1000	1	-2.37278	0.00423858	1050	0.952381	-1.71615	0.0192244	1050	0.952381	-1.11919	0.0759988
1100	0.909091	-1.6833	0.020735	1100	0.909091	-1.44073	0.0362464	1100	0.909091	-0.870914	0.134613
1200	0.833333	-1.10873	0.0778526	1200	0.833333	-0.958762	0.109961	1200	0.833333	-0.436426	0.366078
1300	0.769231	-0.622553	0.238477	1300	0.769231	-0.550938	0.28123	1300	0.769231	-0.0687821	0.853528
1400	0.714286	-0.205833	0.62254	1400	0.714286	-0.201375	0.628963	1400	0.714286	0.246341	1.76336
1500	0.666667	0.155325	1.42996	1500	0.666667	0.10158	1.26351	1500	0.666667	0.519448	3.30711
1573	0.635728	0.389974	2.45456	1573	0.635728	0.298414	1.98799	1573	0.635728	0.696889	4.9761
Pommier, A. , Gaillard, F. , Malki, M. , & Pichavant, M. . (2010). Methodological re-evaluation of the electrical conductivity of silicate melts. American Mineralogist, 95(2-3), 284-291.
773-1673 K			dry borosilicate				dry kilauea basalt
1 atm			0 GPa				0 GPa
T (K)	1000/T	log(σ)	σ(S/m)			log(σ)	σ(S/m)
1000	1	0.529895	3.38762			-3.16522	0.000683569		SiO2	Na2O+K2O	NBO/T	T(K)	E(kJ/mol)	lnσ0 (S/m)
1100	0.909091	0.876536	7.52551			-2.32473	0.00473443	borosilicate	50	22	0.615	773-1673	73	10
1200	0.833333	1.1654	14.6354			-1.62433	0.0237505	Phonolite	55.73	16.25	0.115	773-1673	83	8
1300	0.769231	1.40983	25.6939			-1.03168	0.0929656	kilauea basalt	49.96	2.67	0.916	773-1673	177	14
1400	0.714286	1.61934	41.6234			-0.523692	0.299439
1500	0.666667	1.80091	63.2283			-0.0834375	0.825206
1600	0.625	1.95979	91.1567			0.301785	2.00348
1673	0.597729	2.06378	115.818			0.553918	3.58029
Ni, H. , Keppler, H. , & Behrens, H. . (2011). Electrical conductivity of hydrous basaltic melts: implications for partial melting in the upper mantle. Contributions to Mineralogy & Petrology, 162(3), 637-650.
1473-1923 K							hydrous basaltic melt								H2O effect	2 GPa，1723 K			0.5 wt.% H2O
2 GPa		0.018 wt.% H2O		0.3 wt.% H2O+0.5 wt.% CO2			1.1 wt.% H2O			4.1 wt.% H2O			6.3 wt.% H2O			wet basaltic melt		T (K)	1000/T	log(σ)	σ
T (K)	1000/T	log(σ)	T (K)	1000/T	log(σ)	T (K)	1000/T	log(σ)	T (K)	1000/T	log(σ)	T (K)	1000/T	log(σ)	H2O(wt.%)	log(σ)		1473	0.678887	-0.0237233	0.94684
1623	0.616143	0.421918	1723	0.580383	0.872395	1673	0.597729	0.943607	1573	0.635728	1.12362	1473	0.678887	1.10631	0.018	0.72565	0.725647	1573	0.635728	0.491463	3.10072
1873	0.533903	1.0244	1873	0.533903	1.14083	1723	0.580383	1.0502	1673	0.597729	1.32286	1573	0.635728	1.35635	0.3	0.87239	0.872395	1673	0.597729	0.810835	6.46897
1900	0.526316	1.06554	1900	0.526316	1.1778	1773	0.564016	1.13977	1723	0.580383	1.39654	1673	0.597729	1.51136	1.1	1.0502	1.0502	1723	0.580383	0.928951	8.49084
1923	0.520021	1.09832	1923	0.520021	1.20726	1823	0.548546	1.2161	1773	0.564016	1.45846	1723	0.580383	1.56869	4.1	1.39654	1.39654	1773	0.564016	1.0282	10.671
1973	0.506842	1.1633	1973	0.506842	1.26564	1873	0.533903	1.28191	1873	0.533903	1.55671	1773	0.564016	1.61686	6.3	1.56869	1.56869
Andesite
Tyburczy, J. A., & Waff, H. S. (1983). Electrical conductivity of molten basalt and andesite to 25 kilobars pressure: Geophysical significance and implications for charge transport and melt structure. Journal of Geophysical Research: Solid Earth, 88(B3), 2413-2430.
andesite	σ =	σ0*exp(-(E+PΔV)/RT)
1200–1400 C			0 GPa		0,85 GPa		1.7 GPa		2.13 GPa		VC-4W	SiO2	Na2O+K2O	NBO/T
0–2.5 GPa		dry andesite melt		dry andesite melt		dry andesite melt		dry andesite melt			andesite	62.04	6.73	0.289
T (K)	1000/T	log(σ)	σ(S/m)	log(σ)	σ(S/m)	log(σ)	σ(S/m)	log(σ)	σ(S/m)
1300	0.769231	-0.019541	0.956003	-0.630875	0.233951	-0.937585	0.115456	-0.993736	0.101453		σ =	σ0*exp(-(E+PΔV)/RT)
1400	0.714286	0.196449	1.57199	-0.371218	0.425385	-0.597743	0.252497	-0.649883	0.223932			σ0 (S/m)	E (kJ/mol)	ΔV (cm3/mol)	lnσ0 (S/m)
1500	0.666667	0.383641	2.41903	-0.146182	0.714197	-0.303213	0.497493	-0.351878	0.444757		0-0.9 GPa	1010	75.3	17.9	6.91771
1600	0.625	0.547433	3.52723	0.0507247	1.12389	-0.0454999	0.900534	-0.0911227	0.810732		0.9-2 GPa	6610	112.9	3.25	8.79634
1700	0.588235	0.691956	4.9199	0.224466	1.67674	0.181894	1.52018	0.138955	1.37707
1800	0.555556	0.820421	6.61334	0.378902	2.39278	0.384022	2.42115	0.343469	2.20531
1900	0.526316	0.935363	8.61714	0.517082	3.28914	0.564874	3.67176	0.526455	3.36089
P effect	andesite	1673K
P(GPa)	log(σ)	σ(S/m)		dry	P (GPa)	T(K)	log(σ0)	E(eV)	σ0(S/m)	E(kJ/mol)	lnσ0 (S/m)	ΔE(kJ/mol)	Δlnσ(S/m)
0	0.335604	2.16573		andesite	0	1473-1673	2.89	0.746	776.247	71.978	6.65447	0.964853	0.0690776
0.3	0.14518	1.39695			0.43	1473-1673	2.63	0.741	426.58	71.4956	6.0558	7.71882	0.0690776
0.6	-0.0452438	0.901065			0.85	1473-1673	3.62	1.135	4168.69	109.511	8.33536	11.5782	0.0690776
0.9	-0.235668	0.581209			1.28	1473-1673	3.58	1.137	3801.89	109.704	8.24325	5.78912	0.0690776
0.999	-0.298507	0.502913			1.7	1473-1673	4.07	1.316	11749	126.975	9.37152	9.64853	0.0690776
0.999	-0.298007	0.503492			2.13	1473-1673	4.53	1.475	33884.4	142.316	10.4307	18.3322	0.0690776
1.2	-0.321172	0.47734
1.5	-0.355746	0.440813
1.8	-0.39032	0.40708
2.1	-0.424894	0.375929
2.5	-0.470993	0.33807
3	-0.528617	0.296062
Gaillard, F., & Marziano, G. I. (2005). Electrical conductivity of magma in the course of crystallization controlled by their residual liquid composition. Journal of Geophysical Research: Solid Earth, 110(B6).
silicate melt	σ =	σ0*exp(-E/RT)
1361–1623 K					0 GPa								σ =	σ0*exp(-E/RT)
1 atm				dry andesite melt						SiO2	Na2O+K2O	NBO/T	E(kJ/mol)	lnσ0 (S/m)
T (K)	1000/T			log(σ)	σ(S/m)				basalt melt	54.81	4.87	0.42	122.087	9.56176
1200	0.833333			-0.60367	0.249075				andesite melt	59.6	7	0.505	82.3023	6.85889
1300	0.769231			-0.328097	0.469789				dacite melt	65.38	7.66	0.307	42.6519	4.16188
1400	0.714286			-0.0918914	0.809298
1500	0.666667			0.11282	1.29664
1600	0.625			0.291942	1.95859
1700	0.588235			0.449992	2.81833
1773	0.564016			0.55411	3.58187
Pommier, A., Gaillard, F., Pichavant, M., & Scaillet, B. (2008). Laboratory measurements of electrical conductivities of hydrous and dry Mount Vesuvius melts under pressure. Journal of Geophysical Research: Solid Earth, 113(B5).
			dry Phonolite	1.1 wt.% H2O		wet Phonolite		5.6 wt.% H2O		wet Phonolite
			0.2 GPa			0.2 GPa				0.3 GPa
T (K)	1000/T	log(σ)	σ(S/m)	T (K)	1000/T	log(σ)	σ(S/m)	T (K)	1000/T	log(σ)	σ(S/m)		H2O effect	0.2 GPa，1573 K
600	1.66667	-4.32487	4.73292e-05	600	1.66667	-4.76015	1.7372e-05	600	1.66667	-5.87644	1.32912e-06			wet Phonolite
700	1.42857	-3.27274	0.000533657	700	1.42857	-3.64583	0.00022603	700	1.42857	-4.47857	3.32225e-05		H2O(wt.%)	log(σ)	σ(S/m)
800	1.25	-2.48364	0.00328369	800	1.25	-2.8101	0.00154847	800	1.25	-3.43017	0.000371394		0	0.64115	4.3767
840	1.19048	-2.2206	0.00601722	900	1.11111	-2.16008	0.00691704	900	1.11111	-2.61474	0.00242806		1.1	0.84844	7.05413
840	1.19048	-2.21014	0.00616399										5.6	1.01448	10.3389
1000	1	-1.23113	0.0587311
1100	0.909091	-0.763879	0.172235	1100	0.909091	-0.0939523	0.805467	1100	0.909091	0.143473	1.39147
1200	0.833333	-0.374502	0.422181	1200	0.833333	0.167216	1.46966	1200	0.833333	0.384855	2.4258
1300	0.769231	-0.0450284	0.901512	1300	0.769231	0.388204	2.44458	1300	0.769231	0.589102	3.88242
1400	0.714286	0.237377	1.72734	1400	0.714286	0.577622	3.78113	1400	0.714286	0.76417	5.80992
1500	0.666667	0.482129	3.03479	1500	0.666667	0.741785	5.51804	1500	0.666667	0.915897	8.23942
1573	0.635728	0.641147	4.3767	1573	0.635728	0.848443	7.05413	1573	0.635728	1.01448	10.3389
								below Tg				above Tg
	Vesuvius	SiO2	Na2O+K2O	NBO/T	H2O	P(GPa)	T(K)	E(kJ/mol)	lnσ0 (S/m)	ΔV(cm3/mol)	T(K)	E(kJ/mol)	lnσ0 (S/m)	ΔV(cm3/mol)
VES9	Tephrite	49.24	7.95	0.772	0	0-0.4	721-948	80	4	22	963-1574	142	12	16
VS88-65B	Phonotephrite	48.54	11.24	0.524	0	0-0.4	723-944	92	7	20	948-1598	117	10	24
VS88-65B	Phonotephrite	48.54	11.24	0.524	3.5	0.2	728-903	129	13	20	1323-1548	105	10	24
VES19	Phonolite	55.73	16.25	0.115	0	0-0.4	723-944	81	7	18	973-1577	94	9	22
VES19	Phonolite	55.73	16.25	0.115	1.1	0.2	625-773	86	7	18	1323-1523	66	7	2
VES19	Phonolite	55.73	16.25	0.115	5.6	0.3	723-823	107	9	18	1323-1523	61	7	22
Pommier, A. , Gaillard, F. , Malki, M. , & Pichavant, M. . (2010). Methodological re-evaluation of the electrical conductivity of silicate melts. American Mineralogist, 95(2-3), 284-291.
773-1673 K					dry Phonolite
1 atm					0 GPa
T (K)	1000/T			log(σ)	σ(S/m)
1000	1			-0.86103	0.137712				SiO2	Na2O+K2O	NBO/T	T(K)	E(kJ/mol)	lnσ0 (S/m)
1100	0.909091			-0.466904	0.341269			borosilicate	50	22	0.615	773-1673	73	10
1200	0.833333			-0.138465	0.727			Phonolite	55.73	16.25	0.115	773-1673	83	8
1300	0.769231			0.139444	1.37862			kilauea basalt	49.96	2.67	0.916	773-1673	177	14
1400	0.714286			0.377652	2.3859
1500	0.666667			0.584099	3.83795
1600	0.625			0.76474	5.81755
1673	0.597729			0.882972	7.63786
Guo, X. , Li, B. , Ni, H. , & Mao, Z. . (2017). Electrical conductivity of hydrous andesitic melts pertinent to subduction zones. Journal of Geophysical Research Solid Earth, 122, 1777-1788.
0.5-1 GPa		dry andesite	wet andesite	wet andesite	wet andesite	wet andesite	wet andesite
1164-1573 K		0.01 wt.% H2O	1.58 wt.% H2O	2.68 wt.% H2O	4.38 wt.% H2O	5.36 wt.% H2O	5.9 wt.% H2O
0.01-5.9 wt.% H2O		1 GPa	1 GPa	1 GPa	1 GPa	1 GPa	1 GPa					SiO2	Na2O+K2O	NBO/T	H2O(wt.%)	P(GPa)	T(K)	E(kJ/mol)	lnσ0 (S/m)
T (K)	1000/T	log(σ)	log(σ)	log(σ)	log(σ)	log(σ)	log(σ)	H2O effect	1 GPa，1573 K		dry andesite melt	61.15	4.38	0.355	0.01	0.5-1	1373-1573	153	11.85
800	1.25	-5.57959	-3.95105	-3.25406	-2.27804	-1.73021	-1.42777		wet andesite melt		wet andesite melt	61	4.43	0.351	1.58	0.5-1	1344-1561	121	10.71
873	1.14548	-4.67865	-3.24495	-2.62923	-1.76382	-1.27643	-1.00688	H2O(wt.%)	log(σ)		wet andesite melt	62.81	4.37	0.351	2.68	0.5-1	1285-1551	119	10.95
973	1.02775	-3.66392	-2.44967	-1.92548	-1.18465	-0.765338	-0.532838	0.01	-0.284932		wet andesite melt	60.24	4.37	0.351	4.38	0.5-1	1171-1521	89	8.75
1073	0.931966	-2.83833	-1.80262	-1.3529	-0.713442	-0.349511	-0.147151	1.58	0.198576		wet andesite melt	61.03	4.39	0.351	5.36	0.5-1	1174-1500	79	8.52
1164	0.859107	-2.21032	-1.31043	-0.917354	-0.355	-0.0332001	0.146232	2.68	0.417971		wet andesite melt	60.33	4.19	0.351	5.9	1	1164-1464	69	7.58
1273	0.785546	-1.57628	-0.813498	-0.47762	0.00688821	0.286153	0.442437	4.38	0.743933
1373	0.728332	-1.08313	-0.426998	-0.135604	0.288357	0.534538	0.672818	5.36	0.936566
1473	0.678887	-0.656935	-0.092976	0.159974	0.531609	0.749199	0.871919	5.9	1.04571
1573	0.635728	-0.284932	0.198576	0.417971	0.743933	0.936566	1.04571
1673	0.597729	0.0425991	0.455275	0.645125	0.930874	1.10153	1.19872
Laumonier, M., Gaillard, F., Muir, D., Blundy, J., & Unsworth, M. (2017). Giant magmatic water reservoirs at mid-crustal depth inferred from electrical conductivity and the growth of the continental crust. Earth and Planetary Science Letters, 457, 173-180.
0.5-3 GPa		dry andesite	wet andesite	wet andesite	wet andesite	wet andesite	wet andesite
1223-1723 K		0 wt.% H2O	1.8 wt.% H2O	5.9 wt.% H2O	7.2 wt.% H2O	0 wt.% H2O	9 wt.% H2O
0.0-9 wt.% H2O		1.5 GPa	1.5 GPa	1.5 GPa	1.5 GPa	2.8 GPa	3 GPa	H2O effect	1.5 GPa，1573 K
T (K)	1000/T	log(σ)	log(σ)	log(σ)	log(σ)	log(σ)	log(σ)		wet andesite melt			SiO2	Na2O+K2O	NBO/T	H2O(wt.%)	P(GPa)	T(K)	E(kJ/mol)	lnσ0 (S/m)
800	1.25	-5.79492	-4.83908	-2.2972	-1.58153	-6.48166	-0.764561	H2O(wt.%)	log(σ)		dry andesite melt	60.93	5.26	0.294	0.1	0.5	1223-1723	139	9.97019
873	1.14548	-4.86132	-4.01467	-1.7698	-1.15077	-5.46889	-0.398761	0	-0.308284		wet andesite melt				1.7	0.5	1223-1723	129	10.0162
973	1.02775	-3.80979	-3.08613	-1.17578	-0.665589	-4.3282	0.0132388	1.8	0.00584501		wet andesite melt				4.3	0.5	1223-1723	92.7	8.17418
1073	0.931966	-2.95427	-2.33067	-0.692481	-0.270846	-3.40013	0.348445	5.9	0.802268		wet andesite melt				6.2	0.5	1223-1723	82	8.26628
1173	0.852515	-2.24461	-1.70401	-0.291587	0.0565918	-2.6303	0.626497	7.2	0.950021		dry andesite melt	61.46	5.12	0.287	0	1.5	1223-1723	171	12.3649
1223	0.817661	-1.9333	-1.42911	-0.115725	0.200231	-2.29259	0.748472	6 wt.% H2O	1573 K		wet andesite melt	61.37	5.2	0.263	1.8	1.5	1223-1723	151	11.559
1373	0.728332	-1.13542	-0.724549	0.335009	0.568377	-1.42705	1.06109	P effect	wet andesite melt		wet andesite melt				5.9	1.5	1223-1723	96.6	9.23337
1473	0.678887	-0.693775	-0.334559	0.5845	0.772154	-0.947955	1.23414	P(GPa)	log(σ)		wet andesite melt				7.2	1.5	1223-1723	78.9	8.22023
1573	0.635728	-0.308284	0.00584501	0.802268	0.95002	-0.529776	1.38518	0.5	0.85689		dry andesite melt				0	2.8	1223-1723	185.5	12.9636
1673	0.597729	0.0311235	0.305555	0.994003	1.10662	-0.161589	1.51816	1.5	0.808605		wet andesite melt				9	3	1223-1723	67	8.31233
1723	0.580383	0.186053	0.442365	1.08153	1.17811	0.00647786	1.57886	3	0.760129
dacite
Tyburczy, J. A., & Waff, H. S. (1985). High pressure electrical conductivity in naturally occurring silicate liquids. Point Defects in Minerals, 31, 78-87.
rhyodacite	σ =	σ0*exp(-(E+PΔV)/RT)
1200–1400 C			0 GPa		0,85 GPa		1.28 GPa		2.55 GPa		HR-1	SiO2	Na2O+K2O	NBO/T
0–2.5 GPa		dry rhyodacite melt		dry rhyodacite melt		dry rhyodacite melt		dry rhyodacite melt			rhyodacite	68	8.12	0.168
T (K)	1000/T	log(σ)	σ(S/m)	log(σ)	σ(S/m)	log(σ)	σ(S/m)	log(σ)	σ(S/m)
1300	0.769231	0.227789	1.68962	-0.151306	0.70582	-0.391371	0.406096	-0.661821	0.217861		σ =	σ0*exp(-(E+PΔV)/RT)
1400	0.714286	0.38009	2.39933	0.028073	1.06678	-0.166988	0.680789	-0.418119	0.381839		0-0.85 GPa	229.09	53	11.1	5.43411
1500	0.666667	0.512084	3.2515	0.183535	1.52593	0.0274781	1.06532	-0.206911	0.620996		1.28-2.55 GPa	562.34	71.4	5.3	6.33211
1600	0.625	0.627579	4.24208	0.319564	2.0872	0.197636	1.57629	-0.0221043	0.950376
1700	0.588235	0.729486	5.36396	0.43959	2.75163	0.347775	2.22728	0.140961	1.38344
1800	0.555556	0.82007	6.608	0.546279	3.51786	0.481232	3.02853	0.285907	1.93156
1900	0.526316	0.901119	7.96377	0.641738	4.38266	0.600641	3.98695	0.415596	2.60373
			P effect	rhyodacite	1673K
			P(GPa)	log(σ)	σ(S/m)		dry	P (GPa)	T(K)	log(σ0)	E(eV)	σ0(S/m)	E(kJ/mol)	lnσ0 (S/m)	ΔE(kJ/mol)	Δσ(S/m)
			0	0.703171	5.04861		rhyodacite	0	1473-1673	2.58	0.621	380.189	59.9174	5.94067	1.92971	0.115129
			0.3	0.599204	3.97378			0.43	1473-1673	2.19	0.548	154.882	52.8739	5.04266	13.5079	1.01314
			0.6	0.495236	3.12778			0.85	1473-1673	2.38	0.657	239.883	63.3908	5.48015	8.68368	0.66775
			0.8	0.425925	2.6664			1.28	1473-1673	2.56	0.749	363.078	72.2675	5.89462	15.4376	1.15129
			1.007	0.354187	2.26041			1.7	1473-1673	2.74	0.829	549.541	79.9863	6.30908	16.4025	1.22037
			1.007	0.35418	2.26037			2.13	1473-1673	2.87	0.902	741.31	87.0297	6.60842	16.4025	1.15129
			1.2	0.322244	2.10012			2.55	1473-1673	2.9	0.922	794.328	88.9594	6.6775	6.75397	0.529595
			1.5	0.272602	1.87328
			1.8	0.22296	1.67094
			2.1	0.173317	1.49045
			2.5	0.107128	1.27976
			3	0.0243909	1.05777
Gaillard, F., & Marziano, G. I. (2005). Electrical conductivity of magma in the course of crystallization controlled by their residual liquid composition. Journal of Geophysical Research: Solid Earth, 110(B6).
silicate melt	σ =	σ0*exp(-E/RT)
1361–1623 K							0 GPa						σ =	σ0*exp(-E/RT)
1 atm						dry dacite melt				SiO2	Na2O+K2O	NBO/T	E(kJ/mol)	lnσ0 (S/m)
T (K)	1000/T					log(σ)	σ(S/m)		basalt melt	54.81	4.87	0.42	122.087	9.56176
1200	0.833333					-0.04907	0.893162		andesite melt	59.6	7	0.505	82.3023	6.85889
1300	0.769231					0.0937415	1.24091		dacite melt	65.38	7.66	0.307	42.6519	4.16188
1400	0.714286					0.216151	1.64495
1500	0.666667					0.32224	2.1001
1600	0.625					0.415067	2.60056
1700	0.588235					0.496974	3.14032
1773	0.564016					0.550932	3.55575
Bagdassarov, N. S. , Maumus, J. , Poe, B. , Slutskiv, & Bulatov, V. K. . (2004). Pressure dependence of tg in silicate glasses from electrical impedance measurements. Physics & Chemistry of Glasses, 45(3), 197-214.
		0 GPa
T (K)	1000/T	log(σ)
1068.52	0.93587	0.5
1008.71	0.99137	0.21538
962.742	1.0387	-0.030769
857.633	1.166	-0.39231
781.433	1.2797	-0.71538
Ni, H. , Keppler, H. , Manthilake, M. A. G. M. , & Katsura, T. . (2011). Electrical conductivity of dry and hydrous NaAlSi3O8 glasses and liquids at high pressures. Contributions to Mineralogy and Petrology, 162(3), 501-513.
473-2173 K			dry albite melt				dry albite melt	Ni et al. (2011)	Bagdassarov et al. (2004)			Ni et al. (2011)
0.9-10 GPa			1.8 GPa				6 GPa	P effect	dry albite melt	1073K	P effect	dry albite melt	2173K
T (K)	1000/T	log(σ)	σ(S/m)	T (K)	1000/T	log(σ)	σ(S/m)	P(GPa)	log(σ)	σ(S/m)	P(GPa)	log(σ)	σ(S/m)
573	1.7452	-4.20548	6.23045e-05	1773	0.564016	0.64201	4.38541	0	0.39474	2.48165	1.8	1.58722	38.6564
700	1.42857	-2.86641	0.00136016	1823	0.548546	0.70414	5.05988	0.3	0.195162	1.56734	2	1.56947	37.108
800	1.25	-2.11121	0.00774094	1873	0.533903	0.77515	5.95868	0.6	-0.00441555	0.989884	3	1.4807	30.248
900	1.11111	-1.52383	0.0299347	1923	0.520021	0.84615	7.01698	0.9	-0.203994	0.625182	4	1.39193	24.6562
1073	0.931966	-0.766197	0.171318	1973	0.506842	0.92604	8.43412	1	-0.27052	0.53639	5	1.30316	20.0981
1073	0.931966	-0.744151	0.180239	2023	0.494315	1.0237	10.5609	1.2	-0.403571	0.394847	6	1.21438	16.3827
1100	0.909091	-0.630876	0.233951	2073	0.482393	1.1213	13.2221	1.5	-0.603149	0.249374	7	1.12561	13.3541
1200	0.833333	-0.25574	0.554958	2123	0.471032	1.2988	19.8976	1.8	-0.802727	0.157497	8	1.03684	10.8854
1300	0.769231	0.0616828	1.15261	2173	0.460193	1.5118	32.4938				9	0.948073	8.87305
1400	0.714286	0.333759	2.15655								10	0.859302	7.23273			wet albite melt	wet albite melt
1500	0.666667	0.569559	3.71158											0.9 GPa		4.3 wt.% H2O	5.7 wt.% H2O
1600	0.625	0.775884	5.96876											T (K)	1000/T	log(σ)	log(σ)	1000/T	log(σ)
1700	0.588235	0.957935	9.07685											573	1.7452	-2.38119	-1.90891	1.7452	-2.8071
1800	0.555556	1.11976	13.1752											700	1.42857	-1.34061	-0.979757	1.6018	-2.095
			wet albite melt		wet albite melt		wet albite melt		wet albite melt					800	1.25	-0.753753	-0.455735	1.4855	-1.4896
		1.8 GPa	0.02 wt.% H2O	1.8 GPa	2.1 wt.% H2O	1.8 GPa	4.3 wt.% H2O	1.8 GPa	5.7 wt.% H2O		H2O effect	1.8 GPa，1573 K		900	1.11111	-0.297305	-0.0481621	1.3833	-1.0267
T (K)	1000/T	log(σ)	σ(S/m)	log(σ)	σ(S/m)	log(σ)	σ(S/m)	log(σ)	σ(S/m)			wet albite melt		1073	0.931966	0.291441	0.477542	1.2916	-0.65282
1373	0.728332	0.262116	1.82859	0.432142	2.70484	0.611978	4.0924	0.726419	5.32622		H2O(wt.%)	log(σ)	σ(S/m)	1073	0.931966	0.291441	0.477542	1.2141	-0.31454
1400	0.714286	0.330114	2.13852	0.492797	3.11026	0.664865	4.62238	0.774363	5.94789		0.02	0.71041	5.13349	1100	0.909091	0.36662	0.544671	1.1436	-0.065282
1500	0.666667	0.560638	3.63612	0.698424	4.99372	0.84416	6.98489	0.9369	8.64769		2.1	0.83202	6.7924	1200	0.833333	0.615592	0.766983	1.0837	0.18398
1573	0.635728	0.710413	5.13349	0.832023	6.7924	0.96065	9.13376	1.0425	11.0282		4.3	0.96065	9.13376	1300	0.769231	0.82626	0.955094	1.0273	0.37982
1700	0.588235	0.940325	8.71615	1.0371	10.8919	1.13947	13.7869	1.20461	16.018		5.7	1.0425	11.0282	1400	0.714286	1.00683	1.11633	0.92863	0.68249
1773	0.564016	1.05757	11.4175	1.14169	13.8576	1.23066	17.0082	1.28728	19.3765					1500	0.666667	1.16333	1.25607	0.8511	0.86053
														1600	0.625	1.30026	1.37834	0.78414	0.96736
P(GPa)		SiO2	Na2O+K2O	T(K)	E(kJ/mol)	lnσ0 (S/m)	T(K)	E(kJ/mol)	lnσ0 (S/m)					1700	0.588235	1.42109	1.48623	0.72775	1.092
1.8	albite melt	68.9	11.3	573-1073	81	7.31122	1073-1773	94.8	8.91274					1773	0.564016	1.50068	1.5573	0.67841	1.2166
0-6	albite melt	68.9	11.3	573-1073	55.1	7.08506	1673-2073	87.9	8.88599									0.63612	1.3591
0.9-1.8	dry and wet albite	68.9	11.3	573-1073	79.8	8.22336	1673-1773	74.5	8.72697									0.59736	1.4837
																		0.56211	1.6083
Poe, B. T. , Romano, C. , Genova, D. D. , Behrens, H. , & Scarlato, P. . (2012). Mixed electrical conduction in a hydrous pantellerite glass. Chemical Geology, 320-321,140-146.
1 GPa		0.72 wt.% H2O		1.16 wt.% H2O		2.11 wt.% H2O		3.57 wt.% H2O
T (K)	1000/T	log(σ)	σ(S/m)	log(σ)	σ(S/m)	log(σ)	σ(S/m)	log(σ)	σ(S/m)
523	1.91205	-4.90262	1.25136e-05	-4.64371	2.27138e-05	-4.31893	4.79811e-05	-4.03345	9.25874e-05
573	1.7452	-4.21984	6.02784e-05	-3.96093	0.000109413	-3.63615	0.000231126	-3.35067	0.000445997
673	1.48588	-3.15864	0.000694004	-2.89973	0.0012597	-2.57495	0.00266103	-2.28947	0.00513489
773	1.29366	-2.37201	0.00424615	-2.1131	0.00770729	-1.78832	0.016281	-1.50284	0.031417
873	1.14548	-1.76559	0.0171559	-1.50668	0.0311402	-1.1819	0.0657812	-0.896416	0.126936
973	1.02775	-1.28382	0.0520217	-1.02491	0.0944259	-0.700128	0.199467	-0.414646	0.384905
1273	0.785546	-0.292649	0.509743	-0.0337419	0.925248	0.291039	1.95451	0.576521	3.77156
				ionic conduction		electronic conduction
pantellerite	SiO2	Na2O+K2O	H2O(wt.%)	E(kJ/mol)	lnσ0 (S/m)	E(kJ/mol)	lnσ0 (S/m)		H2O effect	1 GPa，1273 K
PSGI	69.31	10.94	0	102.274	11.1404	24.7967	-2.31163			wet pantellerite melt
PSGA	68.25	10.72	0	100.345	11.0903	19.3935	-1.25527		H2O(wt.%)	log(σ)
PSRI	68.24	10.39	0	98.415	10.1705	23.8319	-4.95757		0	-0.37406
PSG	68.24	10.39	0.72	118.677	13.3273	23.253	-4.06868		0.72	-0.20265
PSG	68.24	10.39	1.16	112.888	13.0112	21.5162	-5.07999		1.16	-0.03374
PSG	68.24	10.39	2.11	99.3799	11.7464	1.6306	-8.77856		2.11	0.291039
PSG	68.24	10.39	3.57	90.5032	10.9805	11.4818	-6.52249		3.57	0.576521
Laumonier, M. , Gaillard, F. , & Sifre, D . (2015). The effect of pressure and water concentration on the electrical conductivity of dacitic melts: implication for magnetotelluric imaging in subduction areas. Chemical Geology, 418: 66-76.
0.5-3 GPa			0 wt.% H2O			3.3 wt.% H2O			7.1 wt.% H2O		12 wt.% H2O
673-1473 K			dry dacite melt			wet dacite melt			wet dacite melt		wet dacite melt
		0.3 GPa	0.49 GPa	2.78 GPa	0.15 GPa	0.52 GPa	2.78 GPa	0.56 GPa	2.04 GPa	3 GPa	3 GPa
T (K)	1000/T	log(σ)	log(σ)	log(σ)	log(σ)	log(σ)	log(σ)	log(σ)	log(σ)	log(σ)	log(σ)
673	1.48588	-4.25323	-4.34547	-4.78189	-3.08307	-3.33919	-3.65413	-1.78872	-3.01949	-3.38697	-2.86278
773	1.29366	-3.36665	-3.4599	-3.81399	-2.322	-2.54499	-2.7545	-1.16922	-2.17609	-2.45722	-1.9491		1573 K		1573 K		1573 K
873	1.14548	-2.68319	-2.77721	-3.06783	-1.73529	-1.93273	-2.06097	-0.69165	-1.52591	-1.74047	-1.24474		0 wt.% H2O		3.3 wt.% H2O		7.1 wt.% H2O
973	1.02775	-2.14021	-2.23484	-2.47504	-1.26917	-1.44633	-1.51	-0.312241	-1.00937	-1.17105	-0.685153	P effect	dry albite melt	P effect	wet dacite melt	P effect	wet dacite melt
1073	0.931966	-1.69844	-1.79357	-1.99274	-0.889938	-1.05058	-1.06172	-0.00355147	-0.589114	-0.707761	-0.229873	P(GPa)	log(σ)	P(GPa)	log(σ)	P(GPa)	log(σ)
1173	0.852515	-1.33199	-1.42754	-1.59268	-0.575366	-0.722314	-0.689878	0.252506	-0.240511	-0.323468	0.14778	0.3	-0.33212	0.15	0.28296	0.56	0.95117
1273	0.785546	-1.02311	-1.11901	-1.25547	-0.310215	-0.44562	-0.376455	0.468334	0.0533235	0.000449514	0.4661	0.49	-0.4288	0.52	0.17338	2.04	0.71067
1373	0.728332	-0.75923	-0.855426	-0.967382	-0.0836882	-0.209231	-0.108687	0.652723	0.304356	0.277183	0.738052	2.78	-0.50109	2.78	0.32471	3	0.72509
1473	0.678887	-0.531177	-0.627631	-0.718408	0.112082	-0.00493869	0.122724	0.812077	0.521304	0.516342	0.973079
1573	0.635728	-0.332119	-0.428799	-0.50109	0.28296	0.173379	0.324713	0.951169	0.710668	0.725094	1.17822
1673	0.597729	-0.156858	-0.253736	-0.309752	0.433411	0.33038	0.502554	1.07363	0.877394	0.90889	1.35884
	SiO2	Na2O+K2O	NBO/T	H2O(wt.%)	P(GPa)	T(K)	E(kJ/mol)	lnσ0 (S/m)				H2O effect	3 GPa，1573 K
dry dacite	67.93	6.78	0.156	0	0.3	673-1487	88.3	5.98672					wet dacite melt
dry dacite	67.93	6.78	0.156	0	0.49	673-1484	88.2	5.75646				H2O(wt.%)	log(σ)
dry dacite	67.93	6.78	0.156	0	2.78	673-1623	96.4	6.21698				0	-0.50109
wet dacite	67.93	6.78		3.3	0.15	773-1380	75.8	6.44724				3.3	0.32471
wet dacite	67.93	6.78		3.3	0.52	673-1491	79.1	6.44724				7.1	0.72509
wet dacite	67.93	6.78		3.3	2.78	673-1544	89.6	7.59853				12	1.17822
wet dacite	67.93	6.78		7.1	0.56	673-1510	61.7	6.90776
wet dacite	67.93	6.78		7.1	2.04	673-1484	84	8.05905
wet dacite	67.93	6.78		7.1	3	673-1477	92.6	8.74982
wet dacite	67.93	6.78		12	3	673-1492	91	9.67086
rhyolite
Tyburczy, J. A., & Waff, H. S. (1985). High pressure electrical conductivity in naturally occurring silicate liquids. Point Defects in Minerals, 31, 78-87.
YRO obsidian		σ =	σ0*exp(-(E+PΔV)/RT)
1200–1400 C			0 GPa		0,85 GPa		1.28 GPa		2.55 GPa		YRO	SiO2	Na2O+K2O	NBO/T
0–2.5 GPa		dry obsidian melt		dry obsidian melt		dry obsidian melt		dry obsidian melt			obsidian	78.07	8.88	0.037
T (K)	1000/T	log(σ)	σ(S/m)	log(σ)	σ(S/m)	log(σ)	σ(S/m)	log(σ)	σ(S/m)
1300	0.769231	0.251627	1.78495	-0.0181797	0.959004	-0.340904	0.456138	-0.504194	0.313189		σ =	σ0*exp(-(E+PΔV)/RT)
1400	0.714286	0.390082	2.45517	0.139547	1.37895	-0.118696	0.760858	-0.270323	0.536633			σ0 (S/m)	E (kJ/mol)	ΔV (cm3/mol)	lnσ0 (S/m)
1500	0.666667	0.510076	3.23651	0.276244	1.88905	0.0738836	1.18545	-0.0676345	0.855787		0-1.28 GPa	154.882	48.24	7.9	5.04266
1600	0.625	0.615072	4.12166	0.395854	2.48802	0.242391	1.74739	0.109718	1.28741		1.28-2.55 GPa	588.84	73.33	3.2	6.37815
1700	0.588235	0.707715	5.1017	0.501392	3.17243	0.391074	2.46079	0.266205	1.84589
1800	0.555556	0.790064	6.16686	0.595204	3.93735	0.523236	3.33608	0.405305	2.54276
1900	0.526316	0.863745	7.30709	0.67914	4.77683	0.641487	4.38013	0.529762	3.38659
Gaillard, F. (2004). Laboratory measurements of electrical conductivity of hydrous and dry silicic melts under pressure. Earth and Planetary Science Letters, 218(1-2), 215-228.																	dry	SiO2	Na2O+K2O	NBO/T
1-3 wt.% H2O											1 wt.%		2.5-3 wt.%				obsidian	74.51	9.79	0.049
350-1325 C			dry obsidian		dry obsidian		dry obsidian		dry obsidian	hydrous obsidian		hydrous obsidian			P effect			H2O effect
0.05-0.4 GPa			0.05 GPa		0.1 GPa		0.2 GPa		0.4 GPa		0.2 GPa		0.2 GPa		dry obsidian	1600 K	hydrous obsidian	0.2 GPa，1600 K		σ =	σ0*exp(-E/RT)
T (K)	1000/T	log(σ)	σ(S/m)	log(σ)	σ(S/m)	log(σ)	σ(S/m)	log(σ)	σ(S/m)	1000/T	log(σ)	1000/T	log(σ)	P(GPa)	log(σ)	σ(S/m)	H2O(wt.%)	log(σ)	σ(S/m)	E(kJ/mol)	lnσ0 (S/m)
600	1.66667	-3.29508	0.000506897	-3.38214	0.000414824	-3.55625	0.000277812	-3.90447	0.000124603	1.66667	-3.20689	1.66667	-2.82518	0	0.588372	3.8759	0	0.497294	850.003	74.5	6.74524
700	1.42857	-2.40587	0.00392766	-2.48049	0.00330761	-2.62972	0.00234572	-2.9282	0.00117977	1.42857	-2.33209	1.42857	-2.01492	0.1	0.52196	3.32629	1	0.620273	825.195	70.3391	6.71562
800	1.25	-1.73896	0.0182408	-1.80425	0.0156947	-1.93483	0.011619	-2.196	0.00636797	1.25	-1.67602	1.25	-1.40723	0.2	0.455547	2.85461	3	0.719674	702.391	65.1506	6.55449
900	1.11111	-1.22025	0.0602217	-1.27828	0.0526884	-1.39436	0.0403312	-1.62651	0.0236315	1.11111	-1.16572	1.11111	-0.934583	0.3	0.389134	2.44982		dry obsidian
1000	1	-0.805281	0.156574	-0.857514	0.138831	-0.961981	0.109149	-1.17092	0.0674659	1	-0.7575	1	-0.55647	0.4	0.322722	2.10243		0.05 GPa	850.003	71.5	6.74524
1100	0.909091	-0.465763	0.342166	-0.513248	0.306727	-0.608218	0.24648	-0.798158	0.159163	0.90909	-0.423491	0.90909	-0.247099	0.5	0.256309	1.8043		0.1 GPa	850.003	72.5	6.74524
1200	0.833333	-0.182831	0.656401	-0.226359	0.593801	-0.313415	0.485943	-0.487527	0.325442	0.83333	-0.145144	0.83333	0.0107163	0.8	0.0570712	1.14044		0.2 GPa	850.003	74.5	6.74524
1300	0.769231	0.0565731	1.13913	0.0163934	1.03847	-0.0639659	0.863046	-0.224685	0.596095	0.76923	0.0903628	0.76923	0.228852	1	-0.0757542	0.839935		0.4 GPa	850.003	78.5	6.74524
1400	0.714286	0.261776	1.82716	0.224467	1.67674	0.149847	1.41204	0.000608529	1.0014	0.71429	0.292216	0.71429	0.415815	1.2	-0.20858	0.618615
1500	0.666667	0.439619	2.75181	0.404797	2.53978	0.335152	2.16348	0.195863	1.56987	0.66667	0.467174	0.66667	0.577869	1.5	-0.407818	0.391005
1600	0.625	0.595232	3.9376	0.562586	3.65246	0.497294	3.14263	0.36671	2.32654	0.625	0.620273	0.625	0.719674	2	-0.739881	0.18202
Guo, X., Zhang, L., Behrens, H., Ni, H. (2016). Probing the status of felsic magma reservoirs: constraints from the P–T–H2O dependences of electrical conductivity of rhyolitic melt. Earth and Planetary Science Letters, 433, 54-62.
0.5-1 GPa		dry rhyolite	wet rhyolite	wet rhyolite	wet rhyolite	wet rhyolite
868-1665 K		0.12 wt.% H2O	2.4 wt.% H2O	4.1 wt.% H2O	5.8 wt.% H2O	7.8 wt.% H2O
0.1-7.9 wt.% H2O		1 GPa	1 GPa	1 GPa	1 GPa	1 GPa					SiO2	Na2O+K2O	NBO/T	H2O(wt.%)	P(GPa)	T(K)	E(kJ/mol)	lnσ0 (S/m)
T (K)	1000/T	log(σ)	log(σ)	log(σ)	log(σ)	log(σ)	H2O effect	1 GPa，1573 K		dry rhyolitic melt	75.72	8.96	0.074	0.12	0.5-1	870-1663	67.9	6.8
800	1.25	-2.35433	-1.80103	-1.32505	-0.794885	-0.101785		wet rhyolite melt		wet rhyolitic melt	75.72	8.96	0.067	2.4	1	870-1474	76.4	7.03
823	1.21507	-2.20541	-1.67224	-1.21304	-0.701171	-0.0315323	H2O(wt.%)	log(σ)		wet rhyolitic melt	75.72	8.96	0.068	2.4	0.5-1	873-1473	55	6.55
973	1.02775	-1.40691	-0.981663	-0.612439	-0.198662	0.345175	0	0.255092		wet rhyolitic melt	75.72	8.96	0.068	4.1	0.5-1	873-1483	52.3	6.36
1073	0.931966	-0.998604	-0.628542	-0.305326	0.0582909	0.5378	0.12	0.264212		wet rhyolitic melt	75.72	8.96	0.067	5.8	0.5-1	874-1525	39	5.77
1173	0.852515	-0.659915	-0.33563	-0.0505769	0.271432	0.697581	2.4	0.463595		wet rhyolitic melt	75.72	8.96	0.067	7.8	1	874-1467	36.7	5.39
1273	0.785546	-0.374438	-0.0887366	0.164149	0.451087	0.83226	4.1	0.644517
1373	0.728332	-0.130544	0.122193	0.347596	0.604573	0.94732	5.8	0.852998
1473	0.678887	0.0802337	0.304482	0.506135	0.737218	1.04676	7.8	1.13355
1573	0.635728	0.264212	0.463595	0.644517	0.852998	1.13355
1673	0.597729	0.426197	0.603686	0.766356	0.954937	1.20997
Chen, J., Gaillard, F., Villaros, A., Yang, X., Laumonier, M., Jolivet, L., ... & Richard, G. (2018). Melting conditions in the modern Tibetan crust since the Miocene. Nature communications, 9(1), 1-13.
0.5-2 GPa		dry granitic melt	wet granitic melt	wet granitic melt	wet granitic melt	wet granitic melt
1023-1673 K		0.09 wt.% H2O	3.67 wt.% H2O	5.92 wt.% H2O	6.41 wt.% H2O	7.93 wt.% H2O
0.0-8 wt.% H2O		2 GPa	2 GPa	2 GPa	2 GPa	2 GPa	H2O effect	2 GPa，1573 K
T (K)	1000/T	log(σ)	log(σ)	log(σ)	log(σ)	log(σ)		wet granitic melt			SiO2	Na2O+K2O	NBO/T	H2O(wt.%)	P(GPa)	T(K)	E(kJ/mol)	lnσ0 (S/m)	sample
800	1.25	-3.05188	-1.62164	-1.12817	-0.903773	-0.409616	H2O(wt.%)	log(σ)	T12-22	dry granitic melt	74.15	8.41	0.008	0.09	1.98	1023-1673	83.5	5.5262	T0(8)-2
873	1.14548	-2.59599	-1.31044	-0.816422	-0.627512	-0.183039	0.09	-0.37273		wet granitic melt				3.67	2.22	1023-1673	57	4.83543	T3(9)-2
973	1.02775	-2.08253	-0.959931	-0.4653	-0.31636	0.0721555	3.67	0.20724		wet granitic melt				5.92	2.08	1023-1673	56.1	5.98672	T6(9)-2
1023	0.977517	-1.86344	-0.810374	-0.31548	-0.183596	0.181043	5.92	0.65392		wet granitic melt				6.41	2.24	1023-1673	50.6	5.5262	T7(1)-2
1173	0.852515	-1.31825	-0.438204	0.0573432	0.146787	0.45201	6.41	0.71976		wet granitic melt				7.93	1.33	1023-1673	41.5	5.29595	T7(4)-1
1273	0.785546	-1.02616	-0.238816	0.257081	0.323788	0.597178	7.93	0.92194	DK89	dry granitic melt	73.04	8.81	0.007	0	1.14	1023-1673	83.6	6.6775	DK0a
1373	0.728332	-0.776622	-0.0684725	0.427723	0.475005	0.7212				wet granitic melt				1.09	1.19	1023-1673	62.5	5.5262	DK7a
1473	0.678887	-0.560966	0.0787422	0.575196	0.60569	0.828382				wet granitic melt				5.73	1.17	1023-1673	53.1	5.98672	DK11b
1573	0.635728	-0.372729	0.207239	0.703918	0.719759	0.921937
1673	0.597729	-0.206995	0.320375	0.817253	0.820192	1.00431
1723	0.580383	-0.131342	0.372018	0.868986	0.866037	1.04191
Guo, X., Zhang, L., Su, X., Mao, Z., Gao, X. Y., Yang, X., & Ni, H. (2018). Melting Inside the Tibetan Crust? Constraint From Electrical Conductivity of Peraluminous Granitic Melt. Geophysical Research Letters, 45(9), 3906-3913.
0.5-1 GPa		dry granitic melt	wet granitic melt	wet granitic melt	wet granitic melt	wet granitic melt
873-1573 K		0.16 wt.% H2O	2.93 wt.% H2O	4.2 wt.% H2O	6.04 wt.% H2O	8.65 wt.% H2O		H2O effect	1 GPa，1573 K
0.6-8.4 wt.% H2O		1 GPa	1 GPa	1 GPa	1 GPa	1 GPa			wet granitic melt
T (K)	1000/T	log(σ)	log(σ)	log(σ)	log(σ)	log(σ)		H2O(wt.%)	log(σ)			SiO2	Na2O+K2O	H2O(wt.%)	P(GPa)	T(K)	E(kJ/mol)	lnσ0 (S/m)	sample
800	1.25	-2.76448	-2.18595	-1.61697	-0.880882	-0.0160149		0.16	0.107181		dry granitic melt	74.15	8.41	0.16	1	873-1567	89.5	7.09	Tibet-dry
873	1.14548	-2.27584	-1.73116	-1.24462	-0.587151	0.174528		2.95	0.486778		dry granitic melt			0.16	0.5	871-1573	86.5	7.33	Tibet-dry
973	1.02775	-1.72548	-1.21893	-0.825238	-0.256321	0.389137		4.2	0.571271		wet granitic melt			2.95	1	873-1567	83.3	7.49	Tibet-3H
1073	0.931966	-1.27771	-0.802172	-0.484028	0.0128445	0.563745		6.04	0.845324		wet granitic melt			3.17	0.5	871-1573	63.2	6.32	Tibet-3H
1173	0.852515	-0.906277	-0.456474	-0.200996	0.236116	0.708581		8.65	1.10377		wet granitic melt			4.2	1	873-1567	68.2	6.53	Tibet-4H
1273	0.785546	-0.593204	-0.165088	0.0375699	0.42431	0.830662		6 wt.% H2O	1573 K		wet granitic melt			4.2	0.5	871-1573	56.4	6.16	Tibet-4H
1373	0.728332	-0.325735	0.0838521	0.241384	0.585091	0.93496		P effect	wet andesite melt		wet granitic melt			6.04	1	987-1465	53.8	6.06	Tibet-6H
1473	0.678887	-0.0945817	0.298992	0.417526	0.724041	1.0251		P(GPa)	log(σ)		wet granitic melt			8.65	1	876-1444	34.9	5.21	Tibet-9H
1573	0.635728	0.107181	0.486778	0.571271	0.845324	1.10377		0	1.25778
1673	0.597729	0.284824	0.652115	0.706637	0.952108	1.17304		0.5	1.03731
1723	0.580383	0.365913	0.727587	0.768428	1.00085	1.20466		1	0.81684
								2	0.375899
								3	-0.065042
Compensation Law
							Basalt	H2O(wt.%)	E(kJ/mol)	lnσ0 (S/m)
	Basalt	H2O(wt.%)	E(kJ/mol)	lnσ0 (S/m)			Phonotephrite	0	117	10
Basalt	tholeiite	0	134	11.6263		Basalt	Phonotephrite	3.5	129	13
		0	147.8	12.2784			Phonotephrite	3.5	105	10
		0	120.317	10.4077		Andesite	phonolite	1.1	86	7
		0	147.526	12.3188			phonolite	5.6	107	9
		0	148.394	12.3649			phonolite	1.1	66	7
		0	130.834	11.0985			phonolite	5.6	61	7
	basalt melt	0	79.1179	5.73334			andesite	0.01	153	11.85
	basalt melt	0	122.087	9.56176			andesite	1.58	121	10.71
	Phonotephrite	0	67.9142	3.59086			andesite	2.68	119	10.95
	Tephrite	0	80	4			andesite	4.38	89	8.75
	Phonotephrite	0	92	7			andesite	5.36	79	8.52
	Tephrite	0	142	12			andesite	5.9	69	7.58
	Phonotephrite	0	117	10			andesite	0.1	139	9.97019
	borosilicate	0	73	10			andesite	1.7	129	10.0162
	kilauea basalt	0	177	14			andesite	4.3	92.7	8.17418
	MORB	0	76.5414	8.12755			andesite	6.2	82	8.26628
	MORB	0	150.808	11.2666			andesite	1.8	151	11.559
	MORB	0	150.378	11.2436			andesite	5.9	96.6	9.23337
Andesite	Andesite	0	71.978	6.65447			andesite	7.2	78.9	8.22023
	andesite	0	71.4956	6.0558			andesite	9	67	8.31233
	andesite	0	109.511	8.33536		Dacite	pantellerite	0.72	118.677	13.3273
	andesite	0	109.704	8.24325			pantellerite	1.16	112.888	13.0112
	andesite	0	126.975	9.37152			pantellerite	2.11	99.3799	11.7464
	andesite	0	142.316	10.4307			pantellerite	3.57	90.5032	10.9805
	andesite	0	82.3023	6.85889			dacite	3.3	75.8	6.44724
	phonolite	0	81	7			dacite	3.3	79.1	6.44724
	phonolite	0	94	9			dacite	3.3	89.6	7.59853
	phonolite	0	83	8			dacite	7.1	61.7	6.90776
	andesite	0	171	12.3649			dacite	7.1	84	8.05905
	andesite	0	185.5	12.9636			dacite	7.1	92.6	8.74982
	andesite	0	89.5607	8.18583			dacite	12	91	9.67086
	andesite	0	190.8	13.0556		Rhyolite	obsidian	1	70.3391	6.71562
Dacite	Dacite	0	59.9174	5.94067			obsidian	3	65.1506	6.55449
	dacite	0	52.8739	5.04266			rhyolite	0.12	67.9	6.8
	dacite	0	63.3908	5.48015			rhyolite	2.4	76.4	7.03
	dacite	0	72.2675	5.89462			rhyolite	2.4	55	6.55
	dacite	0	79.9863	6.30908			rhyolite	4.1	52.3	6.36
	dacite	0	87.0297	6.60842			rhyolite	5.8	39	5.77
	dacite	0	88.9595	6.6775			rhyolite	7.8	36.7	5.39
	dacite	0	42.6519	4.16188			granitic melt	0.09	83.5	5.5262
	albite	0	81	7.31122			granitic melt	3.67	57	4.83543
	albite	0	55.1	7.08506			granitic melt	5.92	56.1	5.98672
	albite	0	79.8	8.22336			granitic melt	6.41	50.6	5.5262
	albite	0	94.8	8.91274			granitic melt	7.93	41.5	5.29595
	albite	0	87.9	8.88599			granitic melt	1.09	62.5	5.5262
	albite	0	74.5	8.72697			granitic melt	5.73	53.1	5.98672
	pantellerite	0	102.274	11.1404			granitic melt	0.16	89.5	7.09
	pantellerite	0	100.345	11.0903			granitic melt	0.16	86.5	7.33
	pantellerite	0	98.415	10.1705			granitic melt	2.95	83.3	7.49
	dacite	0	88.3	5.98672			granitic melt	3.17	63.2	6.32
	dacite	0	88.2	5.75646			granitic melt	4.2	68.2	6.53
	dacite	0	96.4	6.21698			granitic melt	4.2	56.4	6.16
Rhyolite	Rhyolite	0	45.6375	4.8124			granitic melt	6.04	53.8	6.06
	obsidian	0	47.7602	4.76635			granitic melt	8.65	34.9	5.21
	obsidian	0	53.2599	4.90451
	obsidian	0	64.8381	5.5262			Basalt	H2O(wt.%)	E(kJ/mol)	lnσ0 (S/m)
	obsidian	0	76.8023	6.28606			Phonotephrite	0	117	10
	obsidian	0	80.6617	6.44724		Basalt	Phonotephrite	3.5	129	13
	obsidian	0	81.8195	6.44724			Phonotephrite	3.5	105	10
	dry obsidian	0	71.5	6.74524				0	134	11.6263
	dry obsidian	0	72.5	6.74524				0	147.8	12.2784
	dry obsidian	0	74.5	6.74524				0	120.317	10.4077
	dry obsidian	0	78.5	6.74524				0	147.526	12.3188
	dry obsidian	0	74.5	6.74524				0	148.394	12.3649
	dry granitic melt	0	83.6	6.6775				0	130.834	11.0985
	rhyolite	0	92.9063	7.30122

## Sheet: Conductivity of Carbonate Melts
Carbonate melts
Gaillard, F., Malki, M., Iacono-Marziano, G., Pichavant, M., & Scaillet, B. (2008). Carbonatite melts and electrical conductivity in the asthenosphere. Science, 322(5906), 1363-1365.
1 atm	σ =	σ0*exp(-E/RT)
400–1400 °C			(LiNaK)2(CO3)3		(NaK)2(CO3)2		(NaKCa0.5)2(CO3)3		(NaKCa)(CO3)2		(KCa0.5)2(CO3)2		mantle carbonatites
T (K)	1000/T	log(σ)	σ(S/m)	log(σ)	σ(S/m)	log(σ)	σ(S/m)	log(σ)	σ(S/m)	log(σ)	σ(S/m)	log(σ)	σ(S/m)
700	1.42857	1.39376	24.7603	1.2758	18.8713	1.19229	15.5701	1.13714	13.7134	0.924625	8.40669	1.1562	14.3285	样品	E(kJ/mol)	lnσ0 (S/m)	σ0 (S/m)	CO2(wt.%)	H2O(wt.%)	Na2O	Li2O	K2O	CO2	CaO
800	1.25	1.6969	49.7619	1.56893	37.0625	1.49543	31.2919	1.41983	26.2925	1.24632	17.6327	1.45375	28.4279	(LiNaK)2(CO3)3	32.5	8.79407	6595	41.5073		61.979	29.877	94.203	44.01	56.08
900	1.11111	1.93267	85.6394	1.79693	62.6508	1.73121	53.8527	1.6397	43.6213	1.49652	31.3707	1.68517	48.4361	(NaK)2(CO3)2	31.427	8.33735	4177	36.0439		61.979	29.877	94.203	44.01	56.08
1000	1	2.12129	132.219	1.97932	95.3499	1.91983	83.1436	1.81559	65.4021	1.69669	49.7381	1.87031	74.1836	(NaKCa0.5)2(CO3)3	32.5	8.32942	4144	38.3483		61.979	29.877	94.203	44.01	56.08
1100	0.909091	2.27562	188.634	2.12855	134.447	2.07416	118.619	1.9595	91.0971	1.86046	72.5205	2.02179	105.144	(NaKCa)(CO3)2	30.307	7.82564	2504	39.6146		61.979	29.877	94.203	44.01	56.08
1200	0.833333	2.40423	253.645	2.25291	179.024	2.20276	159.5	2.07943	120.069	1.99694	99.2971	2.14802	140.61	(KCa0.5)2(CO3)2	34.489	8.05484	3149	36.9362		61.979	29.877	94.203	44.01	56.08
1300	0.769231	2.51305	325.872	2.35814	228.107	2.31158	204.918	2.18091	151.673	2.11242	129.544	2.25483	179.816	mantle carbonatites	31.9	8.14323	3440
1400	0.714286	2.60632	403.943	2.44833	280.759	2.40485	254.012	2.26789	185.306	2.2114	162.704	2.34638	222.014
1500	0.666667	2.68716	486.584	2.5265	336.126	2.48569	305.98	2.34327	220.431	2.29718	198.237	2.42572	266.517
1600	0.625	2.75789	572.653	2.5949	393.459	2.55643	360.102	2.40923	256.586	2.37225	235.638	2.49515	312.717
1700	0.588235	2.8203	661.154	2.65525	452.116	2.61884	415.755	2.46743	293.382	2.43848	274.458	2.55641	360.09
1800	0.555556	2.87578	751.241	2.7089	511.559	2.67431	472.404	2.51917	330.496	2.49735	314.303	2.61086	408.191
1900	0.526316	2.92542	842.203	2.75689	571.339	2.72395	529.604	2.56545	367.666	2.55002	354.833	2.65958	456.651
2000	0.5	2.97009	933.448	2.80009	631.092	2.76862	586.981	2.60711	404.681	2.59743	395.759	2.70343	505.165
Kojima, T., Miyazaki, Y., Nomura, K., & Tanimoto, K. (2008). Density, surface tension, and electrical conductivity of ternary molten carbonate system Li2CO3–Na2CO3–K2CO3 and methods for their estimation. Journal of the Electrochemical Society, 155(7), F150-F156.
1 atm	σ =	a+bT+cT^2
673-1300 K			(LiNaK)2(CO3)3
T (K)	1000/T	log(σ)	σ(S/m)	lnσ(S/m)
830	1.20482	1.95046	89.2196	4.4911
900	1.11111	2.06499	116.142	4.75482
1000	1	2.19667	157.28	5.05803
1100	0.909091	2.30442	201.566	5.30612
1200	0.833333	2.3962	249.002	5.51746
1300	0.769231	2.47652	299.586	5.7024
1400	0.714286	2.54817	353.318	5.86737
1500	0.666667	2.613	410.2	6.01664
1600	0.625	2.67231	470.23	6.15322
1700	0.588235	2.72706	533.41	6.27929
1800	0.555556	2.77796	599.738	6.39649
Yoshino, T., McIsaac, E., Laumonier, M., & Katsura, T. (2012). Electrical conductivity of partial molten carbonate peridotite. Physics of the Earth and Planetary Interiors, 194, 1-9.
3 GPa		dolomite	(CaMg)CO3	CO2=47.7 wt.%
T (K)	1000/T	log(σ)	σ(S/m)
700	1.42857	0.29254	1.96128		样品	E(kJ/mol)	lnσ0 (S/m)	H2O(wt.%)	CO2(wt.%)
800	1.25	0.646982	4.4359		(CaMg)CO3	38	7.20266	0	47.7
900	1.11111	0.922659	8.36872		(LiNaK)2(CO3)3	24.1469	7.96499	0	41.507
1000	1	1.1432	13.906
1100	0.909091	1.32364	21.069
1200	0.833333	1.47401	29.7861
1300	0.769231	1.60125	39.9254
1400	0.714286	1.71031	51.3225
1500	0.666667	1.80483	63.8008
1600	0.625	1.88753	77.1843
1700	0.588235	1.9605	91.3066
1800	0.555556	2.02537	106.015
Sifré, D., Gardés, E., Massuyeau, M., Hashim, L., Hier-Majumder, S., & Gaillard, F. (2014). Electrical conductivity during incipient melting in the oceanic low-velocity zone. Nature, 509(7498), 81-85.
			C		HC		HCB9		HCB7		HCB4
	σ =	σ0*exp(-E/RT)			H2O=10.2 wt.%		H2O=9.2 wt.%		H2O=7.3 wt.%		H2O=4.4 wt.%
1000–1800 K			CO2=43.93 wt.%		CO2=25.9 wt.%		CO2=23.3 wt.%		CO2=18.2 wt.%		CO2=10.4 wt.%
3 GPa			dry carbonate melt（C）		wet carbonate melt（HC）		wet carbonate basalt（HCB9）		wet carbonate basalt（HCB7）		wet carbonate basalt（HCB4）
T (K)	1000/T	log(σ)	σ(S/m)	log(σ)	σ(S/m)	log(σ)	σ(S/m)	log(σ)	σ(S/m)	log(σ)	σ(S/m)
700	1.42857	0.442066	2.76736	0.435516	2.72594	0.266893	1.84881	-0.25744	0.552789	-3.70666	0.000196488		样品	E(kJ/mol)	lnσ0 (S/m)	H2O(wt.%)	CO2(wt.%)
800	1.25	0.835217	6.84253	0.840886	6.93244	0.699312	5.00394	0.254635	1.79736	-2.52674	0.00297341		C	42.15	8.26	0	43.93
900	1.11111	1.141	13.8357	1.15617	14.3276	1.03564	10.8552	0.652916	4.49693	-1.60903	0.024602		HC	43.46	8.47	10.2	25.9
1000	1	1.38563	24.3012	1.4084	25.6097	1.3047	20.1697	0.971541	9.36571	-0.874858	0.133396		HCB9	46.36	8.58	9.2	23.3
1100	0.909091	1.58578	38.5281	1.61477	41.1883	1.52484	33.4842	1.23223	17.07	-0.274172	0.531897		HCB7	54.9	8.84	7.3	18.2
1200	0.833333	1.75257	56.5677	1.78675	61.1996	1.70829	51.0846	1.44948	28.15	0.226399	1.68422		HCB4	126.5	13.02	4.4	10.4
1300	0.769231	1.8937	78.2888	1.93227	85.5591	1.86352	73.0327	1.6333	42.9833	0.64996	4.46642		(CaMg)CO3
1400	0.714286	2.01467	103.435	2.057	114.024	1.99657	99.2132	1.79086	61.7819	1.01301	10.3041
1500	0.666667	2.11951	131.677	2.16509	146.249	2.11188	129.384	1.92741	84.6087	1.32766	21.2646
1600	0.625	2.21124	162.646	2.25968	181.836	2.21278	163.222	2.0469	111.404	1.60297	40.084
1700	0.588235	2.29219	195.969	2.34314	220.363	2.30181	200.358	2.15233	142.012	1.8459	70.1287
1800	0.555556	2.36414	231.279	2.41732	261.411	2.38094	240.404	2.24604	176.214	2.06183	115.3
Sifré, D., Hashim, L., & Gaillard, F. (2015). Effects of temperature, pressure and chemical compositions on the electrical conductivity of carbonated melts and its relationship with viscosity. Chemical Geology, 418, 189-197.
			1 GPa		3 GPa		3 GPa		3 GPa
σ =	σ0*exp(-E/RT)		C		C		MC		MK
1000–1700 °C			CO2=44.54 wt.%		CO2=44.61 wt.%		CO2=48.19 wt.%		CO2=42.96 wt.%
1–4 GPa			dry carbonate melt		dry carbonate melt		dry carbonate melt		dry carbonate melt
T (K)	1000/T	log(σ)	σ(S/m)	log(σ)	σ(S/m)	log(σ)	σ(S/m)	log(σ)	σ(S/m)		Pressure effect	CaCO3
700	1.42857	-0.961972	0.109151	-1.24561	0.0568052	0.137517	1.37251	0.435543	2.72611		P(GPa)	log(σ)	1673 K
800	1.25	-0.307	0.493174	-0.536728	0.290585	0.581222	3.81261	0.825709	6.69437		1	2.0854
900	1.11111	0.202422	1.59376	0.0146267	1.03425	0.926326	8.43969	1.12917	13.4639		3	2.0526
1000	1	0.60996	4.07343	0.45571	2.85568	1.20241	15.9371	1.37194	23.5473
1100	0.909091	0.9434	8.77809	0.816597	6.55536	1.4283	26.81	1.57057	37.2025
1200	0.833333	1.22127	16.6443	1.11734	13.1019	1.61653	41.3556	1.7361	54.4624
1300	0.769231	1.45638	28.6012	1.37181	23.54	1.77581	59.6779	1.87616	75.1894
1400	0.714286	1.65791	45.4898	1.58992	38.8978	1.91234	81.7219	1.99621	99.1306
1500	0.666667	1.83257	68.0101	1.77896	60.1119	2.03066	107.315	2.10025	125.966
1600	0.625	1.9854	96.6942	1.94437	87.9765	2.13419	136.204	2.19129	155.343
1673	0.597729	2.08543	121.738	2.05263	112.883	2.20195	159.204	2.25088	178.187
1800	0.555556	2.24011	173.825	2.22004	165.975	2.30674	202.648	2.34302	220.304
1900	0.526316	2.34736	222.514	2.33612	216.829	2.3794	239.55	2.40691	255.216
2000	0.5	2.44388	277.895	2.44059	275.794	2.44478	278.474	2.46441	291.345
			1.3 GPa		3 GPa		3 GPa		2.2 GPa		3 GPa		4 GPa		3 GPa		3 GPa
σ =	σ0*exp(-E/RT)		CK		CK		MN		MCNKw		MCNKw		MCNKw		C		MC
1000–1700 °C			CO2=44.54 wt.%		CO2=48.81 wt.%		CO2=39.41 wt.%		CO2=37.55 wt.%		CO2=37.55 wt.%		CO2=37.55 wt.%		CaCO3		(CaMg)CO3
1–4 GPa			dry carbonate melt		dry carbonate melt		dry carbonate melt		H2O=7.45 wt.%		H2O=7.45 wt.%		H2O=7.45 wt.%		dry carbonate melt		dry carbonate melt
T (K)	1000/T	log(σ)	σ(S/m)	log(σ)	σ(S/m)	log(σ)	σ(S/m)	log(σ)	σ(S/m)	log(σ)	σ(S/m)	log(σ)	σ(S/m)	log(σ)	σ(S/m)	log(σ)	σ(S/m)
700	1.42857	0.746744	5.58142	0.347815	2.22749	0.679458	4.78033	0.658118	4.55112	0.520357	3.31403	0.273818	1.87853	-1.24561	0.0568052	0.137517	1.37251
800	1.25	1.06164	11.5249	0.717461	5.21748	1.03045	10.7263	1.02263	10.535	0.906979	8.07195	0.707543	5.09968	-0.536728	0.290585	0.581222	3.81261
900	1.11111	1.30656	20.2561	1.00496	10.1149	1.30344	20.1114	1.30615	20.237	1.20768	16.1319	1.04488	11.0888	0.0146267	1.03425	0.926326	8.43969
1000	1	1.50249	31.8046	1.23496	17.1777	1.52184	33.2534	1.53296	34.1158	1.44825	28.0704	1.31476	20.6423	0.45571	2.85568	1.20241	15.9371
1100	0.909091	1.6628	46.0044	1.42315	26.494	1.70052	50.179	1.71853	52.3031	1.64507	44.1646	1.53556	34.3213	0.816597	6.55536	1.4283	26.81
1273	0.785546	1.88066	75.9729	1.67889	47.7406	1.94336	87.7719	1.97072	93.4799	1.91256	81.7635	1.83564	68.4915	1.30704	20.2787	1.73527	54.3594
1300	0.769231	1.90943	81.1763	1.71266	51.6013	1.97542	94.4983	2.00402	100.93	1.94788	88.6917	1.87526	75.035	1.37181	23.54	1.77581	59.6779
1400	0.714286	2.00632	101.466	1.8264	67.0499	2.08342	121.177	2.11618	130.672	2.06684	116.639	2.00872	102.028	1.58992	38.8978	1.91234	81.7219
1500	0.666667	2.09029	123.109	1.92497	84.1338	2.17702	150.321	2.21339	163.45	2.16994	147.891	2.12438	133.161	1.77896	60.1119	2.03066	107.315
1600	0.625	2.16377	145.803	2.01122	102.617	2.25892	181.517	2.29844	198.81	2.26015	182.035	2.22558	168.105	1.94437	87.9765	2.13419	136.204
1773	0.564016	2.27131	186.77	2.13746	137.233	2.37878	239.213	2.42293	264.804	2.39219	246.712	2.3737	236.43	2.18646	153.624	2.28572	193.073
1800	0.555556	2.28623	193.297	2.15497	142.88	2.39541	248.55	2.44019	275.547	2.41051	257.34	2.39425	247.886	2.22004	165.975	2.30674	202.648
1900	0.526316	2.33779	217.664	2.2155	164.248	2.45289	283.717	2.49988	316.142	2.47381	297.724	2.46527	291.925	2.33612	216.829	2.3794	239.55
1973	0.506842	2.37213	235.573	2.25581	180.223	2.49116	309.857	2.53963	346.444	2.51598	328.077	2.51257	325.513	2.41342	259.073	2.42778	267.783
						Starting sample		After experiment
		Sample	P(GPa)	E(kJ/mol)	lnσ0 (S/m)	H2O(wt.%)	CO2(wt.%)	H2O(wt.%)	CO2(wt.%)	Pressure effect	MCNKw
	CaCO3	C	1	70.22	9.85	0	44.54		44.54	P(GPa)	log(σ)	1673 K	MCNKw
	CaCO3	C	3	76	10.19	0	44.54		44.61	2.2	2.35411		CO2=37.55 wt.%
	(CaMg)(CO3)2	MC	3	47.57	8.49	0	48.81		48.19	3	2.3192		H2O=7.45 wt.%
	(MgK2)(CO3)2	MK	3	41.83	8.19	0	39.41		42.96	4	2.29182
	(CaK2)(CO3)2	CK	1.3	33.76	7.52	0	37.55		0
	(CaK2)(CO3)2	CK	3	39.63	7.61	0	37.55		38.09
	(MgNa2)(CO3)2	MN	3	37.63	803	0	46.08		49.65
		MCNKw	2.2	39.08	8.23	7.45	28.03	6.39	27.91
		MCNKw	3	41.45	8.32	7.45	28.03	7.36	28.05
		MCNKw	4	46.5	8.62	7.45	28.03	6.82	27.16
Yoshino, T., Gruber, B., & Reinier, C. (2018). Effects of pressure and water on electrical conductivity of carbonate melt with implications for conductivity anomaly in continental mantle lithosphere. Physics of the Earth and Planetary Interiors, 281, 8-16.
	σ =	σ0*exp(-(E+PΔV)/RT)
1000–1800 K			3.4 GPa		5.9 GPa		8.2 GPa		10.9 GPa
3.4–10.9 GPa		dry carbonate melt		dry carbonate melt		dry carbonate melt		dry carbonate melt			dry carbonate melt
T (K)	1000/T	log(σ)	σ(S/m)	log(σ)	σ(S/m)	log(σ)	σ(S/m)	log(σ)	σ(S/m)		σ =	σ0*exp(-(E+PΔV)/RT)
700	1.42857	1.08773	12.2385	0.750076	5.6244	0.439436	2.75065	0.0747709	1.18788			σ0 (S/m)	E (kJ/mol)	ΔV (cm3/mol)	lnσ0 (S/m)
800	1.25	1.34101	21.9283	1.04556	11.106	0.773749	5.93949	0.454667	2.84884		3.4-10.9 GPa	1300	21	1.81	7.17012
900	1.11111	1.538	34.5143	1.27538	18.853	1.03377	10.8086	0.750143	5.62526
1000	1	1.69559	49.6127	1.45924	28.7896	1.24179	17.4497	0.986523	9.69444	Pressure effect	dry carbonate melt
1100	0.909091	1.82453	66.7627	1.60966	40.7065	1.41198	25.8216	1.17992	15.133	P(GPa)	log(σ)	1673 K
1200	0.833333	1.93198	85.5037	1.73502	54.3276	1.55381	35.7943	1.34109	21.9327	3.4	2.26615
1300	0.769231	2.0229	105.416	1.84109	69.3572	1.67382	47.1872	1.47747	30.0238	5.9	2.12488
1400	0.714286	2.10084	126.135	1.93201	85.5086	1.77669	59.7984	1.59436	39.2968	8.2	1.9949
1500	0.666667	2.16838	147.359	2.01081	102.519	1.86584	73.4243	1.69566	49.6207	10.9	1.84232
1600	0.625	2.22747	168.84	2.07975	120.158	1.94385	87.8711	1.78431	60.8563
1673	0.597729	2.26615	184.567	2.12488	133.315	1.9949	98.8331	1.84232	69.5542
1800	0.555556	2.32597	211.822	2.19466	156.553	2.07386	118.538	1.93204	85.5151
1900	0.526316	2.36744	233.047	2.24304	175.003	2.1286	134.462	1.99425	98.6843
2000	0.5	2.40477	253.962	2.28659	193.459	2.17787	150.614	2.05023	112.262
	σ =	σ0*exp(-(E+PΔV)/RT)
1000–1800 K			3.4 GPa		5.9 GPa		8.2 GPa		10.9 GPa
3.4–10.9 GPa		hydrous carbonate melt		hydrous carbonate melt		hydrous carbonate melt		hydrous carbonate melt			hydrous carbonate melt
T (K)	1000/T	log(σ)	σ(S/m)	log(σ)	σ(S/m)	log(σ)	σ(S/m)	log(σ)	σ(S/m)		σ =	σ0*exp(-(E+PΔV)/RT)
700	1.42857	0.139069	1.37743	-0.642122	0.22797	-1.26169	0.0547411	-1.989	0.0102565			σ0 (S/m)	E (kJ/mol)	ΔV (cm3/mol)	lnσ0 (S/m)
800	1.25	0.650491	4.47189	-0.0330502	0.926723	-0.575169	0.265969	-1.21157	0.061437		3.4-10.9 GPa	17000	44	3.61	9.74097
900	1.11111	1.04826	11.1754	0.440672	2.75849	-0.0412117	0.90947	-0.606901	0.247229
1000	1	1.36648	23.2532	0.81965	6.60161	0.385954	2.43195	-0.123166	0.753067	Pressure effect	hydrous carbonate melt
1100	0.909091	1.62684	42.349	1.12972	13.481	0.735454	5.43818	0.272617	1.87334	P(GPa)	log(σ)	1673 K
1200	0.833333	1.84381	69.7928	1.38812	24.4408	1.0267	10.6342	0.602436	4.00347	3.4	2.47349
1300	0.769231	2.0274	106.512	1.60676	40.435	1.27315	18.7562	0.881514	7.61227	5.9	2.19172
1400	0.714286	2.18476	153.024	1.79416	62.2535	1.48438	30.5057	1.12072	13.2046	8.2	1.93248
1500	0.666667	2.32114	209.478	1.95658	90.4863	1.66745	46.5	1.32804	21.2833	10.9	1.62817
1600	0.625	2.44047	275.721	2.0987	125.516	1.82764	67.2419	1.50944	32.3176
1673	0.597729	2.51857	330.046	2.19172	155.495	1.93248	85.6021	1.62817	42.4784
1800	0.555556	2.63936	435.87	2.33556	216.551	2.09462	124.342	1.81177	64.8297
1900	0.526316	2.7231	528.565	2.43529	272.453	2.20703	161.076	1.93907	86.9106
2000	0.5	2.79847	628.732	2.52505	335.003	2.3082	203.33	2.05364	113.147
	σ =	σ0*exp(-E/RT)
	dry	P (GPa)	T(K)	log(σ)	E(eV)	σ(S/m)	E(kJ/mol)	lnσ0 (S/m)	CO2(wt.%)	H2O(wt.%)	Na2O	Li2O	K2O	CO2	CaO	MgO	Mg
	Na2CO3:MgCO3	3.4	1275-1700	3.2	0.36	1584.89	34.7347	7.36827	44.2362	0	61.979	29.877	94.203	44.01	56.08	40.311	24.305
	2 days, 22:30:00	5.9	1400-1800	3.11	0.38	1288.25	36.6644	7.16104	44.2362	0	61.979	29.877	94.203	44.01	56.08	40.311	24.305
		8.2	1500-1800	2.86	0.35	724.436	33.7699	6.58539	44.2362	0	61.979	29.877	94.203	44.01	56.08	40.311	24.305
		10.9	1650-1725	2.46	0.22	288.403	21.2268	5.66436	44.2362	0	61.979	29.877	94.203	44.01	56.08	40.311	24.305
	hydrus	P (GPa)	T(K)	log(σ)	E(eV)	σ(S/m)	E(J/mol)	lnσ0 (S/m)										H2O
	Na2CO3:(Mg5CO3)4H2O	3.4	1075-1500	3.98	0.65	9549.93	62.7154	9.16429	25.819	8.34386	61.979	29.877	94.203	44.01	56.08	40.311	24.305	18.0153
	2 days, 22:30:00	5.9	1175-1500	4.35	0.88	22387.2	84.9071	10.0162	25.819	8.34386	61.979	29.877	94.203	44.01	56.08	40.311	24.305	18.0153
		8.2	1275-1500	4.97	1.18	93325.4	113.853	11.4438	25.819	8.34386	61.979	29.877	94.203	44.01	56.08	40.311	24.305	18.0153
		10.9	1100-1500	4.52	1.15	33113.1	110.958	10.4077	25.819	8.34386	61.979	29.877	94.203	44.01	56.08	40.311	24.305	18.0153
	Na2CO3:[(Mg5CO3)4(OH)24H2O]=70:30
Compensation effect
	E (kJ/mol)	lnσ0 (S/m)	CO2+H2O
	32.5	8.79407	41.5072
	31.427	8.33735	36.0439
	32.5	8.32942	38.3483
	30.307	7.82564	39.6146
	34.489	8.05484	36.9362
	31.9	8.14323
	38	7.20266	47.7
	24.1469	7.96499	41.507
	42.15	8.26	43.93
	43.46	8.47	36.1
	46.36	8.58	32.5
	54.9	8.84	25.5
	126.5	13.02	14.8
	70.22	9.85	44.54
	76	10.19	44.54
	47.57	8.49	48.81
	41.83	8.19	39.41
	33.76	7.52	37.55
	39.63	7.61	37.55
	37.63	8.03	46.08
	39.08	8.23	34.42
	41.45	8.32	35.39
	46.5	8.62	34.85
	34.7347	7.36827	44.2362
	36.6644	7.16104	44.2362
	33.7699	6.58539	44.2362
	21.2268	5.66436	44.2362
	62.7154	9.16429	34.1628
	84.9071	10.0162	34.1628
	113.853	11.4438	34.1628
	110.958	10.4077	34.1628
	38	8.25388	52.1934
	34	7.86084	43.9704
	42	8.4844	47.7303
	30	7.70774	43.9704

## Sheet: MD Calculation
Silicate Melts
Guillot, B. , & Sator, N. . (2007a). A computer simulation study of natural silicate melts. part I: low pressure properties. Geochimica et Cosmochimica Acta, 71(5), 1249-1265.
			1 atm		1 atm		1 atm		1 atm		1 atm
			rhyolite		andesite		MORB		komatiite		peridotite
T(K)	1000/T	log(σ)	(σ)	log(σ)	(σ)	log(σ)	(σ)	log(σ)	(σ)	log(σ)	(σ)			SiO2	Na2O+K2O	NBO/T
2272.26	0.44009	1.11297	12.971	1.36538	23.194	1.63221	42.876	2.17307	148.96	2.17307	148.96		rhyolite	74.51	9.79	0.049
1871.71	0.53427	0.435095	2.7233	1.18509	15.314	1.51683	32.872	1.88461	76.668	2.02886	106.87		andesite	56.65	4.78	0.428
1670.56	0.5986	0.298067	1.9864	0.817307	6.5661	1.20672	16.096	1.60336	40.12	1.87741	75.406		MORB	50.59	3.07	0.836
1471.19	0.67972	-0.098558	0.79697	0.384622	2.4245	0.846151	7.017	1.25722	18.081	1.69712	49.787		komatiite	46.73	0.98	2.06
1272.25	0.78601	-0.639426	0.22939	-0.192309	0.64223	0.298067	1.9864	0.795672	6.247	1.45192	28.309		peridotite	45.1	0	2.807
Guillot, B. , & Sator, N. . (2007b). A computer simulation study of natural silicate melts. part 2: high pressure properties. Geochimica et Cosmochimica Acta, 71, 4538-4556.
			2273 K		2273 K		2273 K		2273 K
			rhyolite		andesite		MORB		peridotite
	P (GPa)	log(σ)	(σ)	log(σ)	(σ)	log(σ)	(σ)	log(σ)	(σ)
	0	1.11351	12.987	1.34396	22.078	1.62496	42.166	2.36282	230.58
	2.5	0.994322	9.8701	1.7794	60.173	1.97635	94.7	2.17751	150.49
	5	1.25339	17.922	1.76343	58	1.96348	91.935	1.95331	89.806
	7.5	1.23409	17.143	1.60487	40.26	1.84395	69.816	2.04313	110.44
	10	1.54808	35.325	1.83504	68.398	2.07769	119.59	2.17751	150.49
	15	1.56988	37.143	1.48149	30.303	1.82641	67.051	1.95331	89.806
	20	1.38303	24.156	1.70084	50.216	1.90033	79.493	1.90362	80.097
Vuilleumier, R., Seitsonen, A. P., Sator, N., & Guillot, B. (2015). Carbon dioxide in silicate melts at upper mantle conditions: Insights from atomistic simulations. Chemical Geology, 418, 77-88.
	2073 K	12 GPa
	1000/T	log(σ)	(σ)
2073	0.482393	1.49136	31	Basalt+CO2
2073	0.482393	1.30103	20	Basalt
Dufils, T., Folliet, N., Mantisi, B., Sator, N., & Guillot, B. (2017). Properties of magmatic liquids by molecular dynamics simulation: The example of a MORB melt. Chemical Geology, 461, 34-46.
		MORB		MORB		MORB		P effect	1673 K		1873 K		2073 K		2273 K
		0 GPa	0 GPa	1 GPa	1 GPa	3 GPa	3 GPa	P (GPa）	log(σ)	P (GPa）	log(σ)	P (GPa）	log(σ)	P (GPa）	log(σ)
T (K)	1000/T	log(σ)	σ	log(σ)	σ	log(σ)	σ	0	0.54098	0	0.82904	0	1.08196	0	1.34193
2073	0.482393	1.07817	11.972	1.07817	11.972	1.07817	11.972	1	0.400469	1	0.772835	1	1.08196	10	1.34193
1873	0.533903	0.819406	6.5979	0.778976	6.0114	0.714288	5.1795	3	0.175657	3	0.716629	3	1.08196	15	1.34193
1673	0.597729	0.544477	3.5033	0.398929	2.5057	0.172515	1.4877			5	0.576111	5	1.08196	20	1.30679
												8	1.08196
												12	1.11711
Ghosh, D. B., & Karki, B. B. (2017). Transport properties of carbonated silicate melt at high pressure. Science Advances, 3(12), e1701840.
P effect		2200 K		2500 K				3000 K			4000 K
	dry MgSiO3-16.1 wt%CO2 melt		dry MgSiO3-16.1 wt%CO2 melt				dry MgSiO3-16.1 wt%CO2 melt			dry MgSiO3-16.1 wt%CO2 melt
P (GPa）	log(σ)	σ(S/m)	log(σ)	σ(S/m)		P (GPa）	log(σ)	σ(S/m)	P (GPa）	log(σ)	σ(S/m)		MgSiO3 melt
0	1.70437	50.626	2.054	113.24		0	2.32133	209.57	0	2.68124	480		SiO2	MgO
4.6	1.90488	80.331	2.24935	177.56		3	2.42416	265.56	3.67	2.75835	573.26		60.085	40.311
12	1.84285	69.639	2.24423	175.48		6.68	2.44473	278.44	9.35	2.81491	653
22.4	1.31361	20.588	2.11568	130.52		14.7	2.47044	295.42	19	2.89203	779.89
33.5	1.00514	10.119	1.66838	46.599		25.7	2.44473	278.44	31	2.83033	676.6
						37	2.30591	202.26	44	2.79949	630.21
						55	1.88946	77.528	63	2.68638	485.71
									92	2.54241	348.67
Dufils, T., Sator, N., & Guillot, B. (2018). Properties of planetary silicate melts by molecular dynamics simulation. Chemical Geology, 493, 298-315.
T effect			0 GPa		0 GPa	P effect		1673 K		2073 K	P effect		1673 K			1873 K
		dry andesite melt		dry MORB melt			dry andesite melt		dry andesite melt			dry MORB melt			dry MORB melt
T (K)	1000/T	log(σ)	σ(S/m)	log(σ)	σ(S/m)	P (GPa）	log(σ)	σ(S/m)	log(σ)	σ(S/m)	P (GPa）	log(σ)	σ(S/m)	P (GPa）	log(σ)	σ(S/m)
1673	0.597729	0.322219	2.1	0.544068	3.5	0	0.322219	2.1	0.929419	8.5	0	0.544068	3.5	0	0.812913	6.5
1873	0.533903	0.623249	4.2	0.812913	6.5	3	-0.30103	0.5	0.845098	7	1	0.39794	2.5	3	0.716003	5.2
2073	0.482393	0.929419	8.5	1.07918	12	5	-0.30103	0.5	0.812913	6.5	3	0.176091	1.5	5	0.579784	3.8
T effect			3 GPa		3 GPa	8	-0.346787	0.45	0.954243	9				8	0.579784	3.8
		dry andesite melt		dry MORB melt
T (K)	1000/T	log(σ)	σ(S/m)	log(σ)	σ(S/m)			SiO2	Na2O+K2O	NBO/T
1673	0.597729	-0.30103	0.5	0.176091	1.5		andesite	56.85	4.77	0.23
1873	0.533903	0.380211	2.4	0.716003	5.2		MORB	50.82	3.16	0.71
2073	0.482393	0.845098	7	1.07918	12
Karki, B. B., Ghosh, D. B., & Bajgain, S. K. (2018). Simulation of silicate melts under pressure. In Magmas Under Pressure (pp. 419-453). Elsevier.
P effect		3000 K		4000 K
	dry MORB melt		dry MORB melt
P (GPa）	log(σ)	σ(S/m)	log(σ)	σ(S/m)
0	2.4843	305	2.80956	645
12	2.49831	315	2.87274	746
20	2.50515	320	2.87967	758
26.8	2.50515	320	2.85854	722
35.7	2.31387	206	2.82347	666
42.6	2.15836	144	2.83059	677
51.7	1.96848	93	2.83059	677
69.7	1.60853	40.6	2.73159	539
80			2.67486	473
Dufils, T., Sator, N., & Guillot, B. (2020). A comprehensive molecular dynamics simulation study of hydrous magmatic liquids. Chemical Geology, 533, 119300.
H2O effect	0.5 GPa，1873 K		H2O effect	0.5 GPa，1873 K		H2O effect	0.5 GPa，1873 K
	wet andesite melt			wet MORB melt			wet peridotite melt				SiO2	Na2O+K2O	NBO/T
H2O(wt.%)	log(σ)	σ(S/m)	H2O(wt.%)	log(σ)	σ(S/m)	H2O(wt.%)	log(σ)	σ(S/m)		andesite	56.91	4.72	0.425
0	0.559368	3.6255	0	0.781001	6.0395	0				MORB	50.8	3.19	0.839
1	0.559368	3.6255	1	0.865436	7.3356	1	1.45119	28.261
4	0.781001	6.0395	4	1.00264	10.061	4	1.43535	27.249
8	0.928759	8.4871	8	1.01317	10.308	8	1.34565	22.164
Carbonate Melts
Desmaele, E., Sator, N., Vuilleumier, R., & Guillot, B. (2019). The MgCO3–CaCO3–Li2CO3–Na2CO3–K2CO3 melts: Thermodynamics and transport properties by atomistic simulations. The Journal of chemical physics, 150(21), 214503.
		MgCO3	MgCO3	MgCO3	MgCO3	MgCO3	MgCO3		MgCO3	MgCO3	MgCO3	MgCO3								0		0.67804	-0.308271
		1bar	1 GPa	3 GPa	5 GPa	10 GPa	15 GPa	P effect	1273 K	1673 K	1873 K	2073 K								0.018	0.72565	0.725647	-0.275062
T (K)	1000/T	log(σ)	log(σ)	log(σ)	log(σ)	log(σ)	log(σ)	P (GPa）	log(σ)	log(σ)	log(σ)	log(σ)								0.1	0.87239	0.79025	-0.215281
800	1.25	1.10351	1.0335	0.869331	0.682387	0.189432	-0.199055	0	2.0254	2.3982	2.52488	2.62712								0.2	1.0502	0.83673	-0.167123
873	1.14548	1.31098	1.24682	1.09638	0.92507	0.473336	0.117335	1	1.9814	2.36472	2.49498	2.6001		σ =	σ0*exp(-(E+PΔV)/RT)					0.3	1.39654	0.872395	-0.127933
973	1.02775	1.54465	1.48709	1.35211	1.1984	0.793098	0.473684	2	1.93205	2.32716	2.46143	2.5698		σ0 (S/m)	E (kJ/mol)	ΔV (cm3/mol)		lnσ0 (S/m)		0.4	1.56869	0.902461	-0.0935291
1073	0.931966	1.73477	1.68257	1.56017	1.42079	1.05326	0.763612	3	1.87823	2.28621	2.42486	2.53675	MgCO3	3842.5	38	1+0.076P-0.0036P*P		8.25388		0.5		0.928951	-0.0622231
1173	0.852515	1.89247	1.84472	1.73276	1.60526	1.26906	1.00411	4	1.82083	2.24254	2.38585	2.5015	CaCO3	2593.7	34	2.3+0.048P-0.0041P*P		7.86084		0.6		0.952899	-0.0331251
1273	0.785546	2.0254	1.9814	1.87823	1.76075	1.45096	1.20682	5	1.76075	2.19682	2.34501	2.4646	CaMg(CO3)2	4838.7	42	2.7+0.090P-0.0043P*P		8.4844		0.7		0.974922	-0.00569478
1373	0.728332	2.13896	2.09817	2.00251	1.89359	1.60636	1.38	6	1.69886	2.14972	2.30294	2.4266								0.8		0.99542	0.0204259
1473	0.678887	2.23711	2.19908	2.10992	2.00839	1.74066	1.52967	7	1.63604	2.10193	2.26025	2.38802								0.9		1.01467	0.0454895
1573	0.635728	2.32277	2.28716	2.20367	2.10859	1.85788	1.66031	8	1.5732	2.05411	2.21754	2.34943								1		1.03288	0.0696821
1673	0.597729	2.39819	2.36472	2.28621	2.19682	1.9611	1.77533	9	1.51121	2.00694	2.17541	2.31136								1.1		1.0502	0.0931461
1773	0.564016	2.46511	2.43352	2.35944	2.27509	2.05267	1.87737	10	1.45096	1.9611	2.13446	2.27437								2.3		1.21618	0.344112
1873	0.533903	2.52488	2.49498	2.42486	2.34501	2.13446	1.96852	11	1.39333	1.91725	2.09529	2.23898								3		1.29264	0.479437
1973	0.506842	2.57859	2.5502	2.48364	2.40784	2.20796	2.05044	13	1.2895	1.83825	2.02472	2.17522								3.5		1.34189	0.574966
2073	0.482393	2.62712	2.6001	2.53675	2.4646	2.27437	2.12444	15	1.20682	1.77533	1.96852	2.12444								3.8		1.36975	0.632319
		CaCO3	CaCO3	CaCO3	CaCO3	CaCO3	CaCO3		CaCO3	CaCO3	CaCO3	CaCO3								4		1.38772	0.670668
		1bar	1 GPa	3 GPa	5 GPa	10 GPa	15 GPa	P effect	1273 K	1673 K	1873 K	2073 K								4.1		1.39654	0.689891
T (K)	1000/T	log(σ)	log(σ)	log(σ)	log(σ)	log(σ)	log(σ)	P (GPa）	log(σ)	log(σ)	log(σ)	log(σ)								4.3		1.41386	0.728457
800	1.25	1.19398	1.06054	0.722501	0.398248	-0.353426	-0.860255	0	2.01884	2.35239	2.46574	2.55722								4.5		1.43077	0.767207
873	1.14548	1.37961	1.25733	0.947556	0.650417	-0.0384015	-0.502849	1	1.92266	2.27921	2.40037	2.49816								5		1.47149	0.865071
973	1.02775	1.58869	1.47897	1.20104	0.934436	0.316411	-0.100304	2	1.82356	2.2038	2.33302	2.4373								5.5		1.51022	0.964633
1073	0.931966	1.75879	1.65931	1.40727	1.16552	0.605088	0.22721	3	1.72253	2.12693	2.26435	2.37526								6		1.54722	1.06619
1173	0.852515	1.89989	1.80889	1.57834	1.3572	0.844545	0.498882	4	1.6206	2.04937	2.19507	2.31267								6.1		1.55443	1.08676
1273	0.785546	2.01883	1.93497	1.72253	1.51876	1.04638	0.727871	5	1.51876	1.97188	2.12586	2.25013								6.2		1.56159	1.10742
1373	0.728332	2.12044	2.04269	1.84572	1.65679	1.21882	0.923505	6	1.41803	1.89523	2.0574	2.18827								6.3		1.56869	1.12818
1473	0.678887	2.20825	2.13578	1.95218	1.77608	1.36784	1.09258	7	1.31942	1.8202	1.99038	2.12772
1573	0.635728	2.2849	2.21703	2.04511	1.8802	1.49791	1.24015	8	1.22393	1.74754	1.92548	2.06908
1673	0.597729	2.35238	2.28858	2.12693	1.97188	1.61244	1.37008	9	1.13259	1.67803	1.86339	2.01298
1773	0.564016	2.41225	2.35205	2.19952	2.05321	1.71405	1.48536	10	1.04638	1.61244	1.8048	1.96005
1873	0.533903	2.46573	2.40874	2.26435	2.12586	1.8048	1.58832	11	0.966332	1.55153	1.7504	1.91089
1973	0.506842	2.51379	2.45969	2.32262	2.19114	1.88636	1.68085	13	0.828736	1.44683	1.65688	1.82639
2073	0.482393	2.55721	2.50572	2.37526	2.25013	1.96005	1.76446	15	0.727871	1.37008	1.58832	1.76446
		CaMg(CO3)2	CaMg(CO3)2	CaMg(CO3)2	CaMg(CO3)2	CaMg(CO3)2	CaMg(CO3)2		CaMg(CO3)2	CaMg(CO3)2	CaMg(CO3)2	CaMg(CO3)2
		1bar	1 GPa	3 GPa	5 GPa	10 GPa	15 GPa	P effect	1273 K	1673 K	1873 K	2073 K
T (K)	1000/T	log(σ)	log(σ)	log(σ)	log(σ)	log(σ)	log(σ)	P (GPa）	log(σ)	log(σ)	log(σ)	log(σ)
800	1.25	0.942449	0.760583	0.368296	-0.0507871	-1.12729	-2.07647	0	1.96139	2.37343	2.51345	2.62645
873	1.14548	1.17176	1.0051	0.645615	0.261576	-0.724909	-1.59472	1	1.84709	2.28645	2.43576	2.55626
973	1.02775	1.43003	1.2805	0.95796	0.61339	-0.271709	-1.05213	2	1.72646	2.19466	2.35377	2.48218
1073	0.931966	1.64016	1.50456	1.21209	0.899628	0.0970181	-0.610666	3	1.60056	2.09887	2.26821	2.40487
1173	0.852515	1.81446	1.69043	1.42288	1.13706	0.402876	-0.244477	4	1.47045	1.99987	2.17978	2.32497
1273	0.785546	1.96138	1.84709	1.60056	1.33719	0.66068	0.0641797	5	1.33719	1.89847	2.08921	2.24314
1373	0.728332	2.0869	1.98093	1.75236	1.50817	0.880932	0.327876	6	1.20184	1.79548	1.99721	2.16002
1473	0.678887	2.19537	2.0966	1.88354	1.65594	1.07128	0.555768	7	1.06546	1.6917	1.90452	2.07627
1573	0.635728	2.29005	2.19756	1.99805	1.78491	1.23742	0.754685	8	0.929094	1.58794	1.81184	1.99253
1673	0.597729	2.37342	2.28645	2.09887	1.89847	1.3837	0.929822	9	0.793817	1.48501	1.7199	1.90946
1773	0.564016	2.44738	2.36532	2.18831	1.99922	1.51349	1.0852	10	0.66068	1.3837	1.62941	1.8277
1873	0.533903	2.51344	2.43576	2.26821	2.08921	1.62941	1.22399	11	0.530745	1.28484	1.5411	1.74791
1973	0.506842	2.57281	2.49906	2.34	2.17007	1.73358	1.34871	13	0.28471	1.09763	1.37388	1.59683
2073	0.482393	2.62644	2.55626	2.40487	2.24314	1.8277	1.4614	15	0.0641797	0.929822	1.22399	1.4614
Vuilleumier, R. , Seitsonen, A. , Sator, N. , & Guillot, B. . (2014). Structure, equation of state and transport properties of molten calcium carbonate (CaCO3) by atomistic simulations. Geochimica Et Cosmochimica Acta, 141, 547-566.
		CaCO3	CaCO3	CaCO3	CaCO3	CaCO3	CaCO3		CaCO3	CaCO3	CaCO3	CaCO3
		1bar	1 GPa	3 GPa	5 GPa	10 GPa	15 GPa	P effect	1273 K	1673 K	1873 K	2073 K
T (K)	1000/T	log(σ)	log(σ)	log(σ)	log(σ)	log(σ)	log(σ)	P (GPa）	log(σ)	log(σ)	log(σ)	log(σ)		σ =	σ0*exp(-(E+PΔV)/RT)
800	1.25	1.38865	1.22723	0.914552	0.614143	-0.0934582	-0.75862	0	2.11647	2.41078	2.5108	2.59151		σ0 (S/m)	E (kJ/mol)	ΔV (cm3/mol)		lnσ0 (S/m)
873	1.14548	1.55244	1.40452	1.11799	0.8427	0.194268	-0.415274	1	2.01502	2.33359	2.44185	2.52922	CaCO3	2225.5	30	2.5-0.028P+0.0005P*P		7.70774
973	1.02775	1.73692	1.60421	1.34712	1.10012	0.518333	-0.0285622	2	1.91574	2.25805	2.37437	2.46825
1073	0.931966	1.88702	1.76667	1.53354	1.30956	0.781995	0.286069	3	1.81852	2.18407	2.30829	2.40855
1173	0.852515	2.01152	1.90143	1.68818	1.4833	1.0007	0.547054	4	1.72322	2.11156	2.24352	2.35003
1273	0.785546	2.11646	2.01502	1.81852	1.62973	1.18505	0.767036	5	1.62973	2.04042	2.17998	2.29261
1373	0.728332	2.20612	2.11206	1.92987	1.75484	1.34254	0.954975	6	1.53792	1.97056	2.11758	2.23624
1473	0.678887	2.2836	2.19593	2.02611	1.86296	1.47865	1.11739	7	1.44767	1.90189	2.05624	2.18082
1573	0.635728	2.35123	2.26913	2.11011	1.95733	1.59745	1.25916	8	1.35886	1.83431	1.99588	2.12628
1673	0.597729	2.41077	2.33359	2.18407	2.04042	1.70205	1.38399	9	1.27136	1.76773	1.93641	2.07254
1773	0.564016	2.4636	2.39077	2.24968	2.11414	1.79486	1.49473	10	1.18505	1.70205	1.87775	2.01954
1873	0.533903	2.51079	2.44185	2.30829	2.17998	1.87775	1.59364	11	1.0998	1.63719	1.81981	1.96719
1973	0.506842	2.5532	2.48774	2.36096	2.23915	1.95224	1.68253	13	0.932025	1.50953	1.70578	1.86416
2073	0.482393	2.59151	2.52922	2.40855	2.29261	2.01954	1.76285	15	0.767036	1.38399	1.59364	1.76285
